# Supplementary material for: Plant traits, productivity, biomass and soil properties from forest sites in the Pacific Northwest, 1999–2014
Source: Sci Data. 2016 Jan 19;3:160002. doi: 10.1038/sdata.2016.2 (PMC4718046; doi:10.1038/sdata.2016.2)
Supplement: Supplementary file 1 [file sdata20162-isa1.zip]

Archive with 5 entries (5 files):
- i_Investigation.txt
- s_study_Berner.txt
- a_plant_traits_Berner.txt
- a_biomass_Berner.txt
- a_soil_Berner.txt
