# Supplementary material for: Plant traits, productivity, biomass and soil properties from forest sites in the Pacific Northwest, 1999–2014
Source: Sci Data. 2016 Jan 19;3:160002. doi: 10.1038/sdata.2016.2 (PMC4718046; doi:10.1038/sdata.2016.2)
Supplement: Supplementary file 1 [file sdata20162-isa1.zip › i_Investigation.txt]

# Investigation File generated for Scientific Data with Investigation File Authoring Tool version 0.1.0 on 30/12/2015 - This metadata file is CC0
ONTOLOGY SOURCE REFERENCE
Term Source Name	NCBITAXON	GAZ	ENVO	OBI	ERO
Term Source File	http://data.bioontology.org/ontologies/NCBITAXON	http://data.bioontology.org/ontologies/GAZ	http://data.bioontology.org/ontologies/ENVO	http://data.bioontology.org/ontologies/OBI	http://data.bioontology.org/ontologies/ERO
Term Source Version	2015AA	$Revision: 1.512 $	releases/2014-09-16	2014-08-18	2013-08-02
Term Source Description	National Center for Biotechnology Information (NCBI) Organismal Classification	Gazetteer	Environment Ontology	Ontology for Biomedical Investigations	Eagle-I Research Resource Ontology
INVESTIGATION
Investigation Identifier
Investigation Title
Investigation Description
Investigation Submission Date
Investigation Public Release Date
INVESTIGATION PUBLICATIONS
Investigation PubMed ID
Investigation Publication DOI
Investigation Publication Author List
Investigation Publication Title
Investigation Publication Status
Investigation Publication Status Term Accession Number
Investigation Publication Status Term Source REF
INVESTIGATION CONTACTS
Investigation Person Last Name
Investigation Person Mid Initials
Investigation Person First Name
Investigation Person Address
Investigation Person Phone
Investigation Person Fax
Investigation Person Email
Investigation Person Affiliation
Investigation Person Roles
Investigation Person Roles Term Accession Number
Investigation Person Roles Term Source REF
STUDY
Study Identifier	10.1038/sdata.2016.2
Study Title	Plant traits, productivity, biomass and soil properties from forest sites in the Pacific Northwest, 1999–2014
Study Submission Date	21/09/2015
Study Public Release Date	19/01/2016
Study Description	http://www.nature.com/articles/sdata20162#abstract
Study File Name	s_study_Berner.txt
Comment[Subject Keywords]	//;//;//;//;//
Comment[Manuscript Licence]	CC BY-4.0
Comment[Experimental Metadata Licence]	CC0
Comment[Supplementary Information File Name]	
Comment[Supplementary Information File Type]	x-zip-compressed
Comment[Supplementary Information File URL]	http://www.nature.com/articles/sdata20162#supplementary-information
Comment[Data Repository]	Oak Ridge National Laboratory Distributed Active Archive Center
Comment[Data Record Accession]	doi:10.3334/ORNLDAAC/1292
Comment[Data Record URI]	http://dx.doi.org/10.3334/ORNLDAAC/1292
STUDY DESIGN DESCRIPTORS
Study Design Type	time series design	observation design	parallel group design	species comparison design
Study Design Type Term Accession Number	OBI:0500020	OBI:0300311	OBI:0500006	OBI:0001310
Study Design Type Term Source REF	OBI	OBI	OBI	OBI
STUDY PUBLICATIONS
Study PubMed ID	""	""	""	""	""
Study Publication DOI	doi:10.1029/2001JD000646	doi:10.1029/2004GB002234	doi:10.5194/bg-12-6617-2015	doi:10.5194/bg-10-453-2013	doi:10.1038/nclimate1264
Study Publication Author List	""	""	""	""	""
Study Publication Title	""	""	""	""	""
Study Publication Status	published	published	published	published	published
Study Publication Status Term Accession Number					
Study Publication Status Term Source REF					
STUDY FACTORS
Study Factor Name	geographical location	species
Study Factor Type	geographic location	organism
Study Factor Type Term Accession Number	GAZ:00000448	OBI:0100026
Study Factor Type Term Source REF	OBI	OBI
STUDY ASSAYS
Study Assay Measurement Type	foilage analysis	stand characterization	soil characterization
Study Assay Measurement Type Term Accession Number	""	""	""
Study Assay Measurement Type Term Source REF	""	""	""
Study Assay Technology Type	leaf chemistry assays	ecological observations	soil chemistry assays
Study Assay Technology Type Term Accession Number	""	""	""
Study Assay Technology Type Term Source REF	""	""	""
Study Assay Technology Platform	""	""	""
Study Assay File Name	a_plant_traits_Berner.txt	a_biomass_Berner.txt	a_soil_Berner.txt
STUDY PROTOCOLS
Study Protocol Name	Field sampling	Foliage analysis	Stand characterization	Soil characterization
Study Protocol Type	sample preparation for assay	data collection and processing objective	data collection and processing objective	data collection and processing objective
Study Protocol Type Term Accession Number	OBI:0000073	ERO:0100087	ERO:0100087	ERO:0100087
Study Protocol Type Term Source REF	ERO	ERO	ERO	ERO
Study Protocol Description				
Study Protocol URI	""	""	""	""
Study Protocol Version				
Study Protocol Parameters Name	""	""	""	""
Study Protocol Parameters Name Term Accession Number	""	""	""	""
Study Protocol Parameters Name Term Source REF	""	""	""	""
Study Protocol Components Name	""	""	""	""
Study Protocol Components Type	""	""	""	""
Study Protocol Components Type Term Accession Number	""	""	""	""
Study Protocol Components Type Term Source REF	""	""	""	""
STUDY CONTACTS
Study Person Last Name	Berner	Law
Study Person First Name	Logan T.	Beverly E.
Study Person Mid Initials		
Study Person Email	""	bev.law@oregonstate.edu
Study Person Phone		
Study Person Fax		
Study Person Address		
Study Person Affiliation	Department of Forest Ecosystems and Society, Oregon State University, 321 Richardson Hall, Corvallis, Oregon 97331, USA.	Department of Forest Ecosystems and Society, Oregon State University, 321 Richardson Hall, Corvallis, Oregon 97331, USA.
Study Person Roles		
Study Person Roles Term Accession Number		
Study Person Roles Term Source REF		
Comment[Study Person ORCID]		
Comment[Funder]		
Comment[FundRef ID]		
Comment[Funder Term Source REF]		
Comment[Grant Identifier]		
