# Supplementary material for: Plant traits, productivity, biomass and soil properties from forest sites in the Pacific Northwest, 1999–2014
Source: Sci Data. 2016 Jan 19;3:160002. doi: 10.1038/sdata.2016.2 (PMC4718046; doi:10.1038/sdata.2016.2)
Supplement: Supplementary file 1 [file sdata20162-isa1.zip › s_study_Berner.txt]

Source Name	Characteristics[organism]	Term Source REF	Term Accession Number	Characteristics[geographical location]	Term Source REF	Term Accession Number	Characteristics[environment type]	Term Source REF	Term Accession Number	Protocol REF	Sample Name	Factor Value[geographical location]	Factor Value[species]
RADAR				Metolius River	GAZ	GAZ:00199951	forest	ENVO	ENVO:00000111	Field sampling	801_Metolius River	Metolius River
RADAR				Metolius River	GAZ	GAZ:00199951	forest	ENVO	ENVO:00000111	Field sampling	802_Metolius River	Metolius River
RADAR				Metolius River	GAZ	GAZ:00199951	forest	ENVO	ENVO:00000111	Field sampling	803_Metolius River	Metolius River
RADAR				Metolius River	GAZ	GAZ:00199951	forest	ENVO	ENVO:00000111	Field sampling	804_Metolius River	Metolius River
RADAR				Metolius River	GAZ	GAZ:00199951	forest	ENVO	ENVO:00000111	Field sampling	805_Metolius River	Metolius River
RADAR				Metolius River	GAZ	GAZ:00199951	forest	ENVO	ENVO:00000111	Field sampling	806_Metolius River	Metolius River
RADAR				Metolius River	GAZ	GAZ:00199951	forest	ENVO	ENVO:00000111	Field sampling	807_Metolius River	Metolius River
RADAR				Metolius River	GAZ	GAZ:00199951	forest	ENVO	ENVO:00000111	Field sampling	808_Metolius River	Metolius River
RADAR				Metolius River	GAZ	GAZ:00199951	forest	ENVO	ENVO:00000111	Field sampling	809_Metolius River	Metolius River
RADAR				Metolius River	GAZ	GAZ:00199951	forest	ENVO	ENVO:00000111	Field sampling	810_Metolius River	Metolius River
RADAR				Metolius River	GAZ	GAZ:00199951	forest	ENVO	ENVO:00000111	Field sampling	811_Metolius River	Metolius River
RADAR				Metolius River	GAZ	GAZ:00199951	forest	ENVO	ENVO:00000111	Field sampling	812_Metolius River	Metolius River
RADAR				Metolius River	GAZ	GAZ:00199951	forest	ENVO	ENVO:00000111	Field sampling	813_Metolius River	Metolius River
RADAR				Metolius River	GAZ	GAZ:00199951	forest	ENVO	ENVO:00000111	Field sampling	814_Metolius River	Metolius River
RADAR				Metolius River	GAZ	GAZ:00199951	forest	ENVO	ENVO:00000111	Field sampling	815_Metolius River	Metolius River
RADAR				Metolius River	GAZ	GAZ:00199951	forest	ENVO	ENVO:00000111	Field sampling	816_Metolius River	Metolius River
RADAR				Metolius River	GAZ	GAZ:00199951	forest	ENVO	ENVO:00000111	Field sampling	817_Metolius River	Metolius River
RADAR				Metolius River	GAZ	GAZ:00199951	forest	ENVO	ENVO:00000111	Field sampling	818_Metolius River	Metolius River
RADAR				Metolius River	GAZ	GAZ:00199951	forest	ENVO	ENVO:00000111	Field sampling	819_Metolius River	Metolius River
RADAR				Metolius River	GAZ	GAZ:00199951	forest	ENVO	ENVO:00000111	Field sampling	820_Metolius River	Metolius River
EPA				Cascade Head	GAZ	GAZ:00055794	forest	ENVO	ENVO:00000111	Field sampling	1_Cascade Head	Cascade Head
EPA				Cascade Head	GAZ	GAZ:00055794	forest	ENVO	ENVO:00000111	Field sampling	2_Cascade Head	Cascade Head
EPA				Cascade Head	GAZ	GAZ:00055794	forest	ENVO	ENVO:00000111	Field sampling	3_Cascade Head	Cascade Head
EPA				Cascade Head	GAZ	GAZ:00055794	forest	ENVO	ENVO:00000111	Field sampling	6_Cascade Head	Cascade Head
EPA				Cascade Head	GAZ	GAZ:00055794	forest	ENVO	ENVO:00000111	Field sampling	7_Cascade Head	Cascade Head
EPA				Cascade Head	GAZ	GAZ:00055794	forest	ENVO	ENVO:00000111	Field sampling	9_Cascade Head	Cascade Head
EPA				Cascade Head	GAZ	GAZ:00055794	forest	ENVO	ENVO:00000111	Field sampling	10_Cascade Head	Cascade Head
EPA				Cascade Head	GAZ	GAZ:00055794	forest	ENVO	ENVO:00000111	Field sampling	11_Cascade Head	Cascade Head
EPA				Cascade Head	GAZ	GAZ:00055794	forest	ENVO	ENVO:00000111	Field sampling	12_Cascade Head	Cascade Head
EPA				Cascade Range	GAZ	GAZ:00004352	forest	ENVO	ENVO:00000111	Field sampling	13_HJ Andrews	HJ Andrews
EPA				Cascade Range	GAZ	GAZ:00004352	forest	ENVO	ENVO:00000111	Field sampling	14_HJ Andrews	HJ Andrews
EPA				Cascade Range	GAZ	GAZ:00004352	forest	ENVO	ENVO:00000111	Field sampling	15_HJ Andrews	HJ Andrews
EPA				Cascade Range	GAZ	GAZ:00004352	forest	ENVO	ENVO:00000111	Field sampling	16_HJ Andrews	HJ Andrews
EPA				Cascade Range	GAZ	GAZ:00004352	forest	ENVO	ENVO:00000111	Field sampling	17_HJ Andrews	HJ Andrews
EPA				Cascade Range	GAZ	GAZ:00004352	forest	ENVO	ENVO:00000111	Field sampling	18_HJ Andrews	HJ Andrews
EPA				Cascade Range	GAZ	GAZ:00004352	forest	ENVO	ENVO:00000111	Field sampling	19_HJ Andrews	HJ Andrews
EPA				Cascade Range	GAZ	GAZ:00004352	forest	ENVO	ENVO:00000111	Field sampling	20_HJ Andrews	HJ Andrews
EPA				Cascade Range	GAZ	GAZ:00004352	forest	ENVO	ENVO:00000111	Field sampling	21_HJ Andrews	HJ Andrews
EPA				Cascade Range	GAZ	GAZ:00004352	forest	ENVO	ENVO:00000111	Field sampling	22_HJ Andrews	HJ Andrews
EPA				Cascade Range	GAZ	GAZ:00004352	forest	ENVO	ENVO:00000111	Field sampling	23_HJ Andrews	HJ Andrews
EPA				Cascade Range	GAZ	GAZ:00004352	forest	ENVO	ENVO:00000111	Field sampling	24_HJ Andrews	HJ Andrews
EPA				Metolius River	GAZ	GAZ:00199951	forest	ENVO	ENVO:00000111	Field sampling	25_Metolius River	Metolius River
EPA				Metolius River	GAZ	GAZ:00199951	forest	ENVO	ENVO:00000111	Field sampling	26_Metolius River	Metolius River
EPA				Metolius River	GAZ	GAZ:00199951	forest	ENVO	ENVO:00000111	Field sampling	27_Metolius River	Metolius River
EPA				Metolius River	GAZ	GAZ:00199951	forest	ENVO	ENVO:00000111	Field sampling	28_Metolius River	Metolius River
EPA				Metolius River	GAZ	GAZ:00199951	forest	ENVO	ENVO:00000111	Field sampling	29_Metolius River	Metolius River
EPA				Metolius River	GAZ	GAZ:00199951	forest	ENVO	ENVO:00000111	Field sampling	30_Metolius River	Metolius River
EPA				Metolius River	GAZ	GAZ:00199951	forest	ENVO	ENVO:00000111	Field sampling	31_Metolius River	Metolius River
EPA				Metolius River	GAZ	GAZ:00199951	forest	ENVO	ENVO:00000111	Field sampling	32_Metolius River	Metolius River
EPA				Metolius River	GAZ	GAZ:00199951	forest	ENVO	ENVO:00000111	Field sampling	33_Metolius River	Metolius River
EPA				Metolius River	GAZ	GAZ:00199951	forest	ENVO	ENVO:00000111	Field sampling	34_Metolius River	Metolius River
EPA				Metolius River	GAZ	GAZ:00199951	forest	ENVO	ENVO:00000111	Field sampling	35_Metolius River	Metolius River
EPA				Metolius River	GAZ	GAZ:00199951	forest	ENVO	ENVO:00000111	Field sampling	36_Metolius River	Metolius River
EPA				Cascade Range	GAZ	GAZ:00004352	forest	ENVO	ENVO:00000111	Field sampling	37_Lookout Mountains	Lookout Mountains
EPA				Cascade Range	GAZ	GAZ:00004352	forest	ENVO	ENVO:00000111	Field sampling	38_Lookout Mountains	Lookout Mountains
EPA				Cascade Range	GAZ	GAZ:00004352	forest	ENVO	ENVO:00000111	Field sampling	39_Lookout Mountains	Lookout Mountains
EPA				Cascade Range	GAZ	GAZ:00004352	forest	ENVO	ENVO:00000111	Field sampling	40_Lookout Mountains	Lookout Mountains
EPA				Cascade Range	GAZ	GAZ:00004352	forest	ENVO	ENVO:00000111	Field sampling	41_Lookout Mountains	Lookout Mountains
EPA				Cascade Range	GAZ	GAZ:00004352	forest	ENVO	ENVO:00000111	Field sampling	42_Lookout Mountains	Lookout Mountains
EPA				Cascade Range	GAZ	GAZ:00004352	forest	ENVO	ENVO:00000111	Field sampling	43_Breitenbush Hot Springs	Breitenbush Hot Springs
EPA				Cascade Range	GAZ	GAZ:00004352	forest	ENVO	ENVO:00000111	Field sampling	44_Breitenbush Hot Springs	Breitenbush Hot Springs
EPA				Cascade Range	GAZ	GAZ:00004352	forest	ENVO	ENVO:00000111	Field sampling	45_Breitenbush Hot Springs	Breitenbush Hot Springs
EPA				Cascade Range	GAZ	GAZ:00004352	forest	ENVO	ENVO:00000111	Field sampling	46_Breitenbush Hot Springs	Breitenbush Hot Springs
EPA				Cascade Range	GAZ	GAZ:00004352	forest	ENVO	ENVO:00000111	Field sampling	47_Breitenbush Hot Springs	Breitenbush Hot Springs
EPA				Cascade Range	GAZ	GAZ:00004352	forest	ENVO	ENVO:00000111	Field sampling	48_Breitenbush Hot Springs	Breitenbush Hot Springs
EPA				Cascade Range	GAZ	GAZ:00004352	forest	ENVO	ENVO:00000111	Field sampling	49_Battle Ax	Battle Ax
EPA				Cascade Range	GAZ	GAZ:00004352	forest	ENVO	ENVO:00000111	Field sampling	50_Battle Ax	Battle Ax
EPA				Cascade Range	GAZ	GAZ:00004352	forest	ENVO	ENVO:00000111	Field sampling	52_Battle Ax	Battle Ax
EPA				Cascade Range	GAZ	GAZ:00004352	forest	ENVO	ENVO:00000111	Field sampling	53_Battle Ax	Battle Ax
EPA				Cascade Range	GAZ	GAZ:00004352	forest	ENVO	ENVO:00000111	Field sampling	54_Battle Ax	Battle Ax
EPA				Cascade Range	GAZ	GAZ:00004352	forest	ENVO	ENVO:00000111	Field sampling	55_Mount Jefferson	Mount Jefferson
EPA				Cascade Range	GAZ	GAZ:00004352	forest	ENVO	ENVO:00000111	Field sampling	56_Mount Jefferson	Mount Jefferson
EPA				Cascade Range	GAZ	GAZ:00004352	forest	ENVO	ENVO:00000111	Field sampling	57_Mount Jefferson	Mount Jefferson
EPA				Cascade Range	GAZ	GAZ:00004352	forest	ENVO	ENVO:00000111	Field sampling	59_Mount Jefferson	Mount Jefferson
EPA				Cascade Range	GAZ	GAZ:00004352	forest	ENVO	ENVO:00000111	Field sampling	60_Mount Jefferson	Mount Jefferson
EPA				Cascade Range	GAZ	GAZ:00004352	forest	ENVO	ENVO:00000111	Field sampling	61_Mill City	Mill City
EPA				Cascade Range	GAZ	GAZ:00004352	forest	ENVO	ENVO:00000111	Field sampling	62_Mill City	Mill City
EPA				Cascade Range	GAZ	GAZ:00004352	forest	ENVO	ENVO:00000111	Field sampling	63_Mill City	Mill City
EPA				Cascade Range	GAZ	GAZ:00004352	forest	ENVO	ENVO:00000111	Field sampling	64_Mill City	Mill City
EPA				Cascade Range	GAZ	GAZ:00004352	forest	ENVO	ENVO:00000111	Field sampling	65_Mill City	Mill City
EPA				Cascade Range	GAZ	GAZ:00004352	forest	ENVO	ENVO:00000111	Field sampling	66_Mill City	Mill City
EPA							forest	ENVO	ENVO:00000111	Field sampling	67_Hellion Rapids	Hellion Rapids
EPA							forest	ENVO	ENVO:00000111	Field sampling	68_Hellion Rapids	Hellion Rapids
EPA							forest	ENVO	ENVO:00000111	Field sampling	69_Hellion Rapids	Hellion Rapids
EPA							forest	ENVO	ENVO:00000111	Field sampling	70_Hellion Rapids	Hellion Rapids
EPA							forest	ENVO	ENVO:00000111	Field sampling	71_Hellion Rapids	Hellion Rapids
EPA				Cascade Range	GAZ	GAZ:00004352	forest	ENVO	ENVO:00000111	Field sampling	73_Blue Mountain	Blue Mountain
EPA				Cascade Range	GAZ	GAZ:00004352	forest	ENVO	ENVO:00000111	Field sampling	74_Blue Mountain	Blue Mountain
EPA				Cascade Range	GAZ	GAZ:00004352	forest	ENVO	ENVO:00000111	Field sampling	75_Blue Mountain	Blue Mountain
EPA				Cascade Range	GAZ	GAZ:00004352	forest	ENVO	ENVO:00000111	Field sampling	76_Blue Mountain	Blue Mountain
EPA				Cascade Range	GAZ	GAZ:00004352	forest	ENVO	ENVO:00000111	Field sampling	77_Blue Mountain	Blue Mountain
EPA				Cascade Range	GAZ	GAZ:00004352	forest	ENVO	ENVO:00000111	Field sampling	78_Blue Mountain	Blue Mountain
EPA				Cascade Range	GAZ	GAZ:00004352	forest	ENVO	ENVO:00000111	Field sampling	79_Emigrant Butte	Emigrant Butte
EPA				Cascade Range	GAZ	GAZ:00004352	forest	ENVO	ENVO:00000111	Field sampling	80_Emigrant Butte	Emigrant Butte
EPA				Cascade Range	GAZ	GAZ:00004352	forest	ENVO	ENVO:00000111	Field sampling	81_Emigrant Butte	Emigrant Butte
EPA				Cascade Range	GAZ	GAZ:00004352	forest	ENVO	ENVO:00000111	Field sampling	82_Emigrant Butte	Emigrant Butte
EPA				Cascade Range	GAZ	GAZ:00004352	forest	ENVO	ENVO:00000111	Field sampling	83_Emigrant Butte	Emigrant Butte
EPA				Cascade Range	GAZ	GAZ:00004352	forest	ENVO	ENVO:00000111	Field sampling	84_Emigrant Butte	Emigrant Butte
EPA				Cascade Range	GAZ	GAZ:00004352	forest	ENVO	ENVO:00000111	Field sampling	85_Big Butte Springs	Big Butte Springs
EPA				Cascade Range	GAZ	GAZ:00004352	forest	ENVO	ENVO:00000111	Field sampling	86_Big Butte Springs	Big Butte Springs
EPA				Cascade Range	GAZ	GAZ:00004352	forest	ENVO	ENVO:00000111	Field sampling	87_Big Butte Springs	Big Butte Springs
EPA				Cascade Range	GAZ	GAZ:00004352	forest	ENVO	ENVO:00000111	Field sampling	88_Big Butte Springs	Big Butte Springs
EPA				Cascade Range	GAZ	GAZ:00004352	forest	ENVO	ENVO:00000111	Field sampling	89_Big Butte Springs	Big Butte Springs
EPA				Cascade Range	GAZ	GAZ:00004352	forest	ENVO	ENVO:00000111	Field sampling	90_Big Butte Springs	Big Butte Springs
EPA				Klamath Mountains	GAZ	GAZ:00055081	forest	ENVO	ENVO:00000111	Field sampling	91_Grants Pass	Grants Pass
EPA				Klamath Mountains	GAZ	GAZ:00055081	forest	ENVO	ENVO:00000111	Field sampling	92_Grants Pass	Grants Pass
EPA				Klamath Mountains	GAZ	GAZ:00055081	forest	ENVO	ENVO:00000111	Field sampling	93_Grants Pass	Grants Pass
EPA				Klamath Mountains	GAZ	GAZ:00055081	forest	ENVO	ENVO:00000111	Field sampling	94_Grants Pass	Grants Pass
EPA				Klamath Mountains	GAZ	GAZ:00055081	forest	ENVO	ENVO:00000111	Field sampling	95_Grants Pass	Grants Pass
EPA				Klamath Mountains	GAZ	GAZ:00055081	forest	ENVO	ENVO:00000111	Field sampling	96_Grants Pass	Grants Pass
COHO				Metolius River	GAZ	GAZ:00199951	forest	ENVO	ENVO:00000111	Field sampling	97_Metolius River	Metolius River
COHO				Metolius River	GAZ	GAZ:00199951	forest	ENVO	ENVO:00000111	Field sampling	98_Metolius River	Metolius River
COHO				Metolius River	GAZ	GAZ:00199951	forest	ENVO	ENVO:00000111	Field sampling	99_Metolius River	Metolius River
ORCA				Cascade Range	GAZ	GAZ:00004352	forest	ENVO	ENVO:00000111	Field sampling	201_Bear Butte	Bear Butte
ORCA				Cascade Range	GAZ	GAZ:00004352	forest	ENVO	ENVO:00000111	Field sampling	202_Bear Butte	Bear Butte
ORCA				Cascade Range	GAZ	GAZ:00004352	forest	ENVO	ENVO:00000111	Field sampling	203_Bear Butte	Bear Butte
ORCA				Cascade Range	GAZ	GAZ:00004352	forest	ENVO	ENVO:00000111	Field sampling	204_Camp Creek	Camp Creek
ORCA				Cascade Range	GAZ	GAZ:00004352	forest	ENVO	ENVO:00000111	Field sampling	205_Camp Creek	Camp Creek
ORCA				Cascade Range	GAZ	GAZ:00004352	forest	ENVO	ENVO:00000111	Field sampling	206_Camp Creek	Camp Creek
ORCA				Cascade Range	GAZ	GAZ:00004352	forest	ENVO	ENVO:00000111	Field sampling	207_Camp Creek	Camp Creek
ORCA				Cascade Range	GAZ	GAZ:00004352	forest	ENVO	ENVO:00000111	Field sampling	208_Camp Creek	Camp Creek
ORCA				Cascade Range	GAZ	GAZ:00004352	forest	ENVO	ENVO:00000111	Field sampling	210_Strawberry Mountains	Strawberry Mountains
ORCA				Cascade Range	GAZ	GAZ:00004352	forest	ENVO	ENVO:00000111	Field sampling	211_Strawberry Mountains	Strawberry Mountains
ORCA				Cascade Range	GAZ	GAZ:00004352	forest	ENVO	ENVO:00000111	Field sampling	212_Strawberry Mountains	Strawberry Mountains
ORCA				Cascade Range	GAZ	GAZ:00004352	forest	ENVO	ENVO:00000111	Field sampling	213_Strawberry Mountains	Strawberry Mountains
ORCA				Cascade Range	GAZ	GAZ:00004352	forest	ENVO	ENVO:00000111	Field sampling	214_Bear Butte	Bear Butte
ORCA				Cascade Range	GAZ	GAZ:00004352	forest	ENVO	ENVO:00000111	Field sampling	215_Bear Butte	Bear Butte
ORCA				Cascade Range	GAZ	GAZ:00004352	forest	ENVO	ENVO:00000111	Field sampling	216_Wenaha	Wenaha
ORCA				Cascade Range	GAZ	GAZ:00004352	forest	ENVO	ENVO:00000111	Field sampling	217_Wenaha	Wenaha
ORCA				Cascade Range	GAZ	GAZ:00004352	forest	ENVO	ENVO:00000111	Field sampling	218_Wenaha	Wenaha
ORCA				Cascade Range	GAZ	GAZ:00004352	forest	ENVO	ENVO:00000111	Field sampling	219_Wenaha	Wenaha
ORCA				Cascade Range	GAZ	GAZ:00004352	forest	ENVO	ENVO:00000111	Field sampling	220_Wenaha	Wenaha
ORCA				Cascade Range	GAZ	GAZ:00004352	forest	ENVO	ENVO:00000111	Field sampling	221_Halfway	Halfway
ORCA				Cascade Range	GAZ	GAZ:00004352	forest	ENVO	ENVO:00000111	Field sampling	222_Halfway	Halfway
ORCA				Cascade Range	GAZ	GAZ:00004352	forest	ENVO	ENVO:00000111	Field sampling	223_Halfway	Halfway
ORCA				Cascade Range	GAZ	GAZ:00004352	forest	ENVO	ENVO:00000111	Field sampling	224_Halfway	Halfway
ORCA				Cascade Range	GAZ	GAZ:00004352	forest	ENVO	ENVO:00000111	Field sampling	225_Halfway	Halfway
ORCA				Klamath Mountains	GAZ	GAZ:00055081	forest	ENVO	ENVO:00000111	Field sampling	226_Brushy Mountain	Brushy Mountain
ORCA				Klamath Mountains	GAZ	GAZ:00055081	forest	ENVO	ENVO:00000111	Field sampling	227_Brushy Mountain	Brushy Mountain
ORCA				Klamath Mountains	GAZ	GAZ:00055081	forest	ENVO	ENVO:00000111	Field sampling	228_Brushy Mountain	Brushy Mountain
ORCA				Klamath Mountains	GAZ	GAZ:00055081	forest	ENVO	ENVO:00000111	Field sampling	229_Brushy Mountain	Brushy Mountain
ORCA				Klamath Mountains	GAZ	GAZ:00055081	forest	ENVO	ENVO:00000111	Field sampling	230_Brushy Ridge	Brushy Ridge
ORCA				Klamath Mountains	GAZ	GAZ:00055081	forest	ENVO	ENVO:00000111	Field sampling	231_Brushy Ridge	Brushy Ridge
ORCA				Klamath Mountains	GAZ	GAZ:00055081	forest	ENVO	ENVO:00000111	Field sampling	232_Brushy Ridge	Brushy Ridge
ORCA				Klamath Mountains	GAZ	GAZ:00055081	forest	ENVO	ENVO:00000111	Field sampling	233_Brushy Ridge	Brushy Ridge
ORCA				Klamath Mountains	GAZ	GAZ:00055081	forest	ENVO	ENVO:00000111	Field sampling	234_Brushy Ridge	Brushy Ridge
ORCA				Klamath Mountains	GAZ	GAZ:00055081	forest	ENVO	ENVO:00000111	Field sampling	235_Brushy Ridge	Brushy Ridge
ORCA				Sierra Nevada	GAZ	GAZ:00007343	forest	ENVO	ENVO:00000111	Field sampling	236_Genessee	Genessee
ORCA				Sierra Nevada	GAZ	GAZ:00007343	forest	ENVO	ENVO:00000111	Field sampling	237_Genessee	Genessee
ORCA				Sierra Nevada	GAZ	GAZ:00007343	forest	ENVO	ENVO:00000111	Field sampling	238_Genessee	Genessee
ORCA				Sierra Nevada	GAZ	GAZ:00007343	forest	ENVO	ENVO:00000111	Field sampling	239_Genessee	Genessee
ORCA				Sierra Nevada	GAZ	GAZ:00007343	forest	ENVO	ENVO:00000111	Field sampling	240_Genessee	Genessee
ORCA				Cascade Range	GAZ	GAZ:00004352	forest	ENVO	ENVO:00000111	Field sampling	241_Pine Creek Valley	Pine Creek Valley
ORCA				Cascade Range	GAZ	GAZ:00004352	forest	ENVO	ENVO:00000111	Field sampling	242_Pine Creek Valley	Pine Creek Valley
ORCA				Cascade Range	GAZ	GAZ:00004352	forest	ENVO	ENVO:00000111	Field sampling	243_Pine Creek Valley	Pine Creek Valley
ORCA				Cascade Range	GAZ	GAZ:00004352	forest	ENVO	ENVO:00000111	Field sampling	244_Pine Creek Valley	Pine Creek Valley
ORCA				Cascade Range	GAZ	GAZ:00004352	forest	ENVO	ENVO:00000111	Field sampling	245_Pine Creek Valley	Pine Creek Valley
ORCA				Sierra Nevada	GAZ	GAZ:00007343	forest	ENVO	ENVO:00000111	Field sampling	246_Picket Peak	Picket Peak
ORCA				Sierra Nevada	GAZ	GAZ:00007343	forest	ENVO	ENVO:00000111	Field sampling	247_Picket Peak	Picket Peak
ORCA				Sierra Nevada	GAZ	GAZ:00007343	forest	ENVO	ENVO:00000111	Field sampling	248_Picket Peak	Picket Peak
ORCA				Sierra Nevada	GAZ	GAZ:00007343	forest	ENVO	ENVO:00000111	Field sampling	249_Picket Peak	Picket Peak
ORCA				Sierra Nevada	GAZ	GAZ:00007343	forest	ENVO	ENVO:00000111	Field sampling	250_Picket Peak	Picket Peak
ORCA				Sierra Nevada	GAZ	GAZ:00007343	forest	ENVO	ENVO:00000111	Field sampling	251_West Emigrant	West Emigrant
ORCA				Sierra Nevada	GAZ	GAZ:00007343	forest	ENVO	ENVO:00000111	Field sampling	252_West Emigrant	West Emigrant
ORCA				Sierra Nevada	GAZ	GAZ:00007343	forest	ENVO	ENVO:00000111	Field sampling	253_Mammoth	Mammoth
ORCA				Sierra Nevada	GAZ	GAZ:00007343	forest	ENVO	ENVO:00000111	Field sampling	254_Mammoth	Mammoth
ORCA				Sierra Nevada	GAZ	GAZ:00007343	forest	ENVO	ENVO:00000111	Field sampling	255_Mammoth	Mammoth
ORCA				Sierra Nevada	GAZ	GAZ:00007343	forest	ENVO	ENVO:00000111	Field sampling	256_Leavitt	Leavitt
ORCA				Sierra Nevada	GAZ	GAZ:00007343	forest	ENVO	ENVO:00000111	Field sampling	257_Leavitt	Leavitt
ORCA				Sierra Nevada	GAZ	GAZ:00007343	forest	ENVO	ENVO:00000111	Field sampling	258_Leavitt	Leavitt
ORCA				Sierra Nevada	GAZ	GAZ:00007343	forest	ENVO	ENVO:00000111	Field sampling	259_West Emigrant	West Emigrant
ORCA				Sierra Nevada	GAZ	GAZ:00007343	forest	ENVO	ENVO:00000111	Field sampling	260_Leavitt	Leavitt
ORCA				Sierra Nevada	GAZ	GAZ:00007343	forest	ENVO	ENVO:00000111	Field sampling	300_Forest Hill	Forest Hill
ORCA				Sierra Nevada	GAZ	GAZ:00007343	forest	ENVO	ENVO:00000111	Field sampling	301_Forest Hill	Forest Hill
ORCA				Sierra Nevada	GAZ	GAZ:00007343	forest	ENVO	ENVO:00000111	Field sampling	302_Forest Hill	Forest Hill
ORCA				Sierra Nevada	GAZ	GAZ:00007343	forest	ENVO	ENVO:00000111	Field sampling	303_Forest Hill	Forest Hill
ORCA				Sierra Nevada	GAZ	GAZ:00007343	forest	ENVO	ENVO:00000111	Field sampling	304_Forest Hill	Forest Hill
ORCA				Sierra Nevada	GAZ	GAZ:00007343	forest	ENVO	ENVO:00000111	Field sampling	305_Forest Hill	Forest Hill
ORCA				Sierra Nevada	GAZ	GAZ:00007343	forest	ENVO	ENVO:00000111	Field sampling	306_Forest Hill	Forest Hill
ORCA				Sierra Nevada	GAZ	GAZ:00007343	forest	ENVO	ENVO:00000111	Field sampling	307_Forest Hill	Forest Hill
ORCA				Sierra Nevada	GAZ	GAZ:00007343	forest	ENVO	ENVO:00000111	Field sampling	308_Forest Hill	Forest Hill
ORCA				Sierra Nevada	GAZ	GAZ:00007343	forest	ENVO	ENVO:00000111	Field sampling	309_Forest Hill	Forest Hill
ORCA				Sierra Nevada	GAZ	GAZ:00007343	forest	ENVO	ENVO:00000111	Field sampling	310_Forest Hill	Forest Hill
ORCA				Sierra Nevada	GAZ	GAZ:00007343	forest	ENVO	ENVO:00000111	Field sampling	311_Forest Hill	Forest Hill
ORCA				Sierra Nevada	GAZ	GAZ:00007343	forest	ENVO	ENVO:00000111	Field sampling	312_Forest Hill	Forest Hill
ORCA				Sierra Nevada	GAZ	GAZ:00007343	forest	ENVO	ENVO:00000111	Field sampling	313_Forest Hill	Forest Hill
METOFIRE				Metolius River	GAZ	GAZ:00199951	forest	ENVO	ENVO:00000111	Field sampling	901_Metolius River	Metolius River
METOFIRE				Metolius River	GAZ	GAZ:00199951	forest	ENVO	ENVO:00000111	Field sampling	902_Metolius River	Metolius River
METOFIRE				Metolius River	GAZ	GAZ:00199951	forest	ENVO	ENVO:00000111	Field sampling	903_Metolius River	Metolius River
METOFIRE				Metolius River	GAZ	GAZ:00199951	forest	ENVO	ENVO:00000111	Field sampling	904_Metolius River	Metolius River
METOFIRE				Metolius River	GAZ	GAZ:00199951	forest	ENVO	ENVO:00000111	Field sampling	905_Metolius River	Metolius River
METOFIRE				Metolius River	GAZ	GAZ:00199951	forest	ENVO	ENVO:00000111	Field sampling	906_Metolius River	Metolius River
METOFIRE				Metolius River	GAZ	GAZ:00199951	forest	ENVO	ENVO:00000111	Field sampling	907_Metolius River	Metolius River
METOFIRE				Metolius River	GAZ	GAZ:00199951	forest	ENVO	ENVO:00000111	Field sampling	908_Metolius River	Metolius River
METOFIRE				Metolius River	GAZ	GAZ:00199951	forest	ENVO	ENVO:00000111	Field sampling	909_Metolius River	Metolius River
METOFIRE				Metolius River	GAZ	GAZ:00199951	forest	ENVO	ENVO:00000111	Field sampling	910_Metolius River	Metolius River
METOFIRE				Metolius River	GAZ	GAZ:00199951	forest	ENVO	ENVO:00000111	Field sampling	911_Metolius River	Metolius River
METOFIRE				Metolius River	GAZ	GAZ:00199951	forest	ENVO	ENVO:00000111	Field sampling	912_Metolius River	Metolius River
METOFIRE				Metolius River	GAZ	GAZ:00199951	forest	ENVO	ENVO:00000111	Field sampling	913_Metolius River	Metolius River
METOFIRE				Metolius River	GAZ	GAZ:00199951	forest	ENVO	ENVO:00000111	Field sampling	914_Metolius River	Metolius River
METOFIRE				Metolius River	GAZ	GAZ:00199951	forest	ENVO	ENVO:00000111	Field sampling	915_Metolius River	Metolius River
METOFIRE				Metolius River	GAZ	GAZ:00199951	forest	ENVO	ENVO:00000111	Field sampling	916_Metolius River	Metolius River
METOFIRE				Metolius River	GAZ	GAZ:00199951	forest	ENVO	ENVO:00000111	Field sampling	917_Metolius River	Metolius River
METOFIRE				Metolius River	GAZ	GAZ:00199951	forest	ENVO	ENVO:00000111	Field sampling	918_Metolius River	Metolius River
METOFIRE				Metolius River	GAZ	GAZ:00199951	forest	ENVO	ENVO:00000111	Field sampling	919_Metolius River	Metolius River
METOFIRE				Metolius River	GAZ	GAZ:00199951	forest	ENVO	ENVO:00000111	Field sampling	920_Metolius River	Metolius River
METOFIRE				Metolius River	GAZ	GAZ:00199951	forest	ENVO	ENVO:00000111	Field sampling	921_Metolius River	Metolius River
METOFIRE				Metolius River	GAZ	GAZ:00199951	forest	ENVO	ENVO:00000111	Field sampling	922_Metolius River	Metolius River
METOFIRE				Metolius River	GAZ	GAZ:00199951	forest	ENVO	ENVO:00000111	Field sampling	923_Metolius River	Metolius River
METOFIRE				Metolius River	GAZ	GAZ:00199951	forest	ENVO	ENVO:00000111	Field sampling	924_Metolius River	Metolius River
METOFIRE				Metolius River	GAZ	GAZ:00199951	forest	ENVO	ENVO:00000111	Field sampling	925_Metolius River	Metolius River
METOFIRE				Metolius River	GAZ	GAZ:00199951	forest	ENVO	ENVO:00000111	Field sampling	926_Metolius River	Metolius River
METOFIRE				Metolius River	GAZ	GAZ:00199951	forest	ENVO	ENVO:00000111	Field sampling	927_Metolius River	Metolius River
METOFIRE				Metolius River	GAZ	GAZ:00199951	forest	ENVO	ENVO:00000111	Field sampling	928_Metolius River	Metolius River
METOFIRE				Metolius River	GAZ	GAZ:00199951	forest	ENVO	ENVO:00000111	Field sampling	929_Metolius River	Metolius River
METOFIRE				Metolius River	GAZ	GAZ:00199951	forest	ENVO	ENVO:00000111	Field sampling	930_Metolius River	Metolius River
METOFIRE				Metolius River	GAZ	GAZ:00199951	forest	ENVO	ENVO:00000111	Field sampling	931_Metolius River	Metolius River
METOFIRE				Metolius River	GAZ	GAZ:00199951	forest	ENVO	ENVO:00000111	Field sampling	932_Metolius River	Metolius River
METOFIRE				Metolius River	GAZ	GAZ:00199951	forest	ENVO	ENVO:00000111	Field sampling	933_Metolius River	Metolius River
METOFIRE				Metolius River	GAZ	GAZ:00199951	forest	ENVO	ENVO:00000111	Field sampling	934_Metolius River	Metolius River
METOFIRE				Metolius River	GAZ	GAZ:00199951	forest	ENVO	ENVO:00000111	Field sampling	935_Metolius River	Metolius River
METOFIRE				Metolius River	GAZ	GAZ:00199951	forest	ENVO	ENVO:00000111	Field sampling	936_Metolius River	Metolius River
METOFIRE				Metolius River	GAZ	GAZ:00199951	forest	ENVO	ENVO:00000111	Field sampling	937_Metolius River	Metolius River
METOFIRE				Metolius River	GAZ	GAZ:00199951	forest	ENVO	ENVO:00000111	Field sampling	938_Metolius River	Metolius River
METOFIRE				Metolius River	GAZ	GAZ:00199951	forest	ENVO	ENVO:00000111	Field sampling	939_Metolius River	Metolius River
METOFIRE				Metolius River	GAZ	GAZ:00199951	forest	ENVO	ENVO:00000111	Field sampling	940_Metolius River	Metolius River
METOFIRE				Metolius River	GAZ	GAZ:00199951	forest	ENVO	ENVO:00000111	Field sampling	941_Metolius River	Metolius River
METOFIRE				Metolius River	GAZ	GAZ:00199951	forest	ENVO	ENVO:00000111	Field sampling	942_Metolius River	Metolius River
METOFIRE				Metolius River	GAZ	GAZ:00199951	forest	ENVO	ENVO:00000111	Field sampling	943_Metolius River	Metolius River
METOFIRE				Metolius River	GAZ	GAZ:00199951	forest	ENVO	ENVO:00000111	Field sampling	944_Metolius River	Metolius River
METOFIRE				Metolius River	GAZ	GAZ:00199951	forest	ENVO	ENVO:00000111	Field sampling	945_Metolius River	Metolius River
METOFIRE				Metolius River	GAZ	GAZ:00199951	forest	ENVO	ENVO:00000111	Field sampling	946_Metolius River	Metolius River
METOFIRE				Metolius River	GAZ	GAZ:00199951	forest	ENVO	ENVO:00000111	Field sampling	947_Metolius River	Metolius River
METOFIRE				Metolius River	GAZ	GAZ:00199951	forest	ENVO	ENVO:00000111	Field sampling	948_Metolius River	Metolius River
METOFIRE				Metolius River	GAZ	GAZ:00199951	forest	ENVO	ENVO:00000111	Field sampling	961_Metolius River	Metolius River
METOFIRE				Metolius River	GAZ	GAZ:00199951	forest	ENVO	ENVO:00000111	Field sampling	962_Metolius River	Metolius River
METOFIRE				Metolius River	GAZ	GAZ:00199951	forest	ENVO	ENVO:00000111	Field sampling	963_Metolius River	Metolius River
METOFIRE				Metolius River	GAZ	GAZ:00199951	forest	ENVO	ENVO:00000111	Field sampling	964_Metolius River	Metolius River
METOFIRE				Metolius River	GAZ	GAZ:00199951	forest	ENVO	ENVO:00000111	Field sampling	965_Metolius River	Metolius River
METOFIRE				Metolius River	GAZ	GAZ:00199951	forest	ENVO	ENVO:00000111	Field sampling	966_Metolius River	Metolius River
METOFIRE				Metolius River	GAZ	GAZ:00199951	forest	ENVO	ENVO:00000111	Field sampling	967_Metolius River	Metolius River
METOFIRE				Metolius River	GAZ	GAZ:00199951	forest	ENVO	ENVO:00000111	Field sampling	968_Metolius River	Metolius River
METOFIRE				Metolius River	GAZ	GAZ:00199951	forest	ENVO	ENVO:00000111	Field sampling	969_Metolius River	Metolius River
METOFIRE				Metolius River	GAZ	GAZ:00199951	forest	ENVO	ENVO:00000111	Field sampling	970_Metolius River	Metolius River
METOFIRE				Metolius River	GAZ	GAZ:00199951	forest	ENVO	ENVO:00000111	Field sampling	971_Metolius River	Metolius River
METOFIRE				Metolius River	GAZ	GAZ:00199951	forest	ENVO	ENVO:00000111	Field sampling	972_Metolius River	Metolius River
METOFIRE				Metolius River	GAZ	GAZ:00199951	forest	ENVO	ENVO:00000111	Field sampling	973_Metolius River	Metolius River
METOFIRE				Metolius River	GAZ	GAZ:00199951	forest	ENVO	ENVO:00000111	Field sampling	974_Metolius River	Metolius River
METOFIRE				Metolius River	GAZ	GAZ:00199951	forest	ENVO	ENVO:00000111	Field sampling	975_Metolius River	Metolius River
METOFIRE				Metolius River	GAZ	GAZ:00199951	forest	ENVO	ENVO:00000111	Field sampling	976_Metolius River	Metolius River
CADIS				Metolius River	GAZ	GAZ:00199951	forest	ENVO	ENVO:00000111	Field sampling	1000_Metolius River	Metolius River
CADIS				Metolius River	GAZ	GAZ:00199951	forest	ENVO	ENVO:00000111	Field sampling	1001_Metolius River	Metolius River
CADIS				Metolius River	GAZ	GAZ:00199951	forest	ENVO	ENVO:00000111	Field sampling	1002_Metolius River	Metolius River
CADIS				Metolius River	GAZ	GAZ:00199951	forest	ENVO	ENVO:00000111	Field sampling	1003_Metolius River	Metolius River
CADIS				Metolius River	GAZ	GAZ:00199951	forest	ENVO	ENVO:00000111	Field sampling	1004_Metolius River	Metolius River
CADIS				Metolius River	GAZ	GAZ:00199951	forest	ENVO	ENVO:00000111	Field sampling	1005_Metolius River	Metolius River
CADIS				Metolius River	GAZ	GAZ:00199951	forest	ENVO	ENVO:00000111	Field sampling	1006_Metolius River	Metolius River
CADIS				Metolius River	GAZ	GAZ:00199951	forest	ENVO	ENVO:00000111	Field sampling	1007_Metolius River	Metolius River
CADIS				Metolius River	GAZ	GAZ:00199951	forest	ENVO	ENVO:00000111	Field sampling	1008_Metolius River	Metolius River
CADIS				Metolius River	GAZ	GAZ:00199951	forest	ENVO	ENVO:00000111	Field sampling	1009_Metolius River	Metolius River
CADIS				Metolius River	GAZ	GAZ:00199951	forest	ENVO	ENVO:00000111	Field sampling	1010_Metolius River	Metolius River
CADIS				Metolius River	GAZ	GAZ:00199951	forest	ENVO	ENVO:00000111	Field sampling	1011_Metolius River	Metolius River
CADIS				Metolius River	GAZ	GAZ:00199951	forest	ENVO	ENVO:00000111	Field sampling	1012_Metolius River	Metolius River
CADIS				Metolius River	GAZ	GAZ:00199951	forest	ENVO	ENVO:00000111	Field sampling	1013_Metolius River	Metolius River
CADIS				Metolius River	GAZ	GAZ:00199951	forest	ENVO	ENVO:00000111	Field sampling	1014_Metolius River	Metolius River
COHO	Pinus ponderosa	NCBITAXON	NCBITaxon:55062	Metolius River	GAZ	GAZ:00199951	forest	ENVO	ENVO:00000111	Field sampling	COHO_ponderosa pine_Metolius River	Metolius River	ponderosa pine
EPA	Pinus ponderosa	NCBITAXON	NCBITaxon:55062	Metolius River	GAZ	GAZ:00199951	forest	ENVO	ENVO:00000111	Field sampling	EPA_ponderosa pine_Metolius River	Metolius River	ponderosa pine
COHO	Purshia tridentate	NCBITAXON	NCBITaxon:32243	Metolius River	GAZ	GAZ:00199951	forest	ENVO	ENVO:00000111	Field sampling	COHO_antelope bitterbrush_Metolius River	Metolius River	antelope bitterbrush
EPA	Abies amabilis	NCBITAXON	NCBITaxon:97174	Cascade Range	GAZ	GAZ:00004352	forest	ENVO	ENVO:00000111	Field sampling	EPA_Pacific silver fir_Lookout Mountains	Lookout Mountains	Pacific silver fir
EPA	Abies amabilis	NCBITAXON	NCBITaxon:97174	Cascade Range	GAZ	GAZ:00004352	forest	ENVO	ENVO:00000111	Field sampling	EPA_Pacific silver fir_Battle Ax	Battle Ax	Pacific silver fir
EPA	Abies amabilis	NCBITAXON	NCBITaxon:97174	Cascade Range	GAZ	GAZ:00004352	forest	ENVO	ENVO:00000111	Field sampling	EPA_Pacific silver fir_Mount Jefferson	Mount Jefferson	Pacific silver fir
EPA	Abies amabilis	NCBITAXON	NCBITaxon:97174				forest	ENVO	ENVO:00000111	Field sampling	EPA_Pacific silver fir_Mill City South	Mill City South	Pacific silver fir
EPA	Abies amabilis	NCBITAXON	NCBITaxon:97174	Cascade Range	GAZ	GAZ:00004352	forest	ENVO	ENVO:00000111	Field sampling	EPA_Pacific silver fir_Emigrant Butte	Emigrant Butte	Pacific silver fir
EPA	Abies grandis	NCBITAXON	NCBITaxon:46611	Cascade Range	GAZ	GAZ:00004352	forest	ENVO	ENVO:00000111	Field sampling	EPA_grand fir_Emigrant Butte	Emigrant Butte	grand fir
EPA	Abies grandis	NCBITAXON	NCBITaxon:46611	Cascade Range	GAZ	GAZ:00004352	forest	ENVO	ENVO:00000111	Field sampling	EPA_grand fir_Big Butte Springs	Big Butte Springs	grand fir
EPA	Abies procera	NCBITAXON	NCBITaxon:97175	Cascade Range	GAZ	GAZ:00004352	forest	ENVO	ENVO:00000111	Field sampling	EPA_noble fir_Lookout Mountains	Lookout Mountains	noble fir
EPA	Abies procera	NCBITAXON	NCBITaxon:97175	Cascade Range	GAZ	GAZ:00004352	forest	ENVO	ENVO:00000111	Field sampling	EPA_noble fir_Breitenbush Hot Springs	Breitenbush Hot Springs	noble fir
EPA	Abies procera	NCBITAXON	NCBITaxon:97175	Cascade Range	GAZ	GAZ:00004352	forest	ENVO	ENVO:00000111	Field sampling	EPA_noble fir_Battle Ax	Battle Ax	noble fir
EPA	Abies procera	NCBITAXON	NCBITaxon:97175	Cascade Range	GAZ	GAZ:00004352	forest	ENVO	ENVO:00000111	Field sampling	EPA_noble fir_Mount Jefferson	Mount Jefferson	noble fir
EPA	Abies procera	NCBITAXON	NCBITaxon:97175	Cascade Range	GAZ	GAZ:00004352	forest	ENVO	ENVO:00000111	Field sampling	EPA_noble fir_Emigrant Butte	Emigrant Butte	noble fir
EPA	Acer circinatum	NCBITAXON	NCBITaxon:66207	Cascade Range	GAZ	GAZ:00004352	forest	ENVO	ENVO:00000111	Field sampling	EPA_vine maple_Breitenbush Hot Springs	Breitenbush Hot Springs	vine maple
EPA	Acer circinatum	NCBITAXON	NCBITaxon:66207				forest	ENVO	ENVO:00000111	Field sampling	EPA_vine maple_Mill City South	Mill City South	vine maple
EPA	Acer macrophyllum	NCBITAXON	NCBITaxon:66211				forest	ENVO	ENVO:00000111	Field sampling	EPA_bigleaf maple_Mill City South	Mill City South	bigleaf maple
EPA	Alnus rubra	NCBITAXON	NCBITaxon:109069	Cascade Head	GAZ	GAZ:00055794	forest	ENVO	ENVO:00000111	Field sampling	EPA_red alder_Cascade Head	Cascade Head	red alder
EPA	Alnus rubra	NCBITAXON	NCBITaxon:109069				forest	ENVO	ENVO:00000111	Field sampling	EPA_red alder_Mill City South	Mill City South	red alder
EPA	Arbutus menziesii	NCBITAXON	NCBITaxon:82758	Klamath Mountains	GAZ	GAZ:00055081	forest	ENVO	ENVO:00000111	Field sampling	EPA_Pacific madrone_Grants Pass	Grants Pass	Pacific madrone
EPA	Calocedrus decurrens	NCBITAXON	NCBITaxon:13387	Klamath Mountains	GAZ	GAZ:00055081	forest	ENVO	ENVO:00000111	Field sampling	EPA_incense cedar_Grants Pass	Grants Pass	incense cedar
EPA	Ceanothus velutinus	NCBITAXON	NCBITaxon:54785	Cascade Range	GAZ	GAZ:00004352	forest	ENVO	ENVO:00000111	Field sampling	EPA_snowbrush ceanothus_Breitenbush Hot Springs	Breitenbush Hot Springs	snowbrush ceanothus
EPA	Chrysolepis chrysophylla	NCBITAXON	NCBITaxon:165539	Cascade Range	GAZ	GAZ:00004352	forest	ENVO	ENVO:00000111	Field sampling	EPA_giant chinquapin_HJ Andrews	HJ Andrews	giant chinquapin
EPA	Corylus cornuta	NCBITAXON	NCBITaxon:13452	Cascade Range	GAZ	GAZ:00004352	forest	ENVO	ENVO:00000111	Field sampling	EPA_California hazelnut_Blue Mountain	Blue Mountain	California hazelnut
EPA	Frangula purshiana	NCBITAXON	NCBITaxon:55262	Cascade Range	GAZ	GAZ:00004352	forest	ENVO	ENVO:00000111	Field sampling	EPA_Cascara buckthorn_Blue Mountain	Blue Mountain	Cascara buckthorn
EPA	Holodiscus discolor	NCBITAXON	NCBITaxon:32230	Cascade Range	GAZ	GAZ:00004352	forest	ENVO	ENVO:00000111	Field sampling	EPA_oceanspray_Blue Mountain	Blue Mountain	oceanspray
EPA	Picea engelmannii	NCBITAXON	NCBITaxon:3334	Cascade Range	GAZ	GAZ:00004352	forest	ENVO	ENVO:00000111	Field sampling	EPA_Engelmann spruce_Mount Jefferson	Mount Jefferson	Engelmann spruce
EPA	Picea sitchensis	NCBITAXON	NCBITaxon:3332	Cascade Head	GAZ	GAZ:00055794	forest	ENVO	ENVO:00000111	Field sampling	EPA_Sitka spruce_Cascade Head	Cascade Head	Sitka spruce
EPA	Pinus flexilis	NCBITAXON	NCBITaxon:151559				forest	ENVO	ENVO:00000111	Field sampling	EPA_limber pine_Mill City South	Mill City South	limber pine
EPA	Pseudotsuga menziesii	NCBITAXON	NCBITaxon:3357	Cascade Head	GAZ	GAZ:00055794	forest	ENVO	ENVO:00000111	Field sampling	EPA_Douglas-fir_Cascade Head	Cascade Head	Douglas-fir
EPA	Pseudotsuga menziesii	NCBITAXON	NCBITaxon:3357	Cascade Range	GAZ	GAZ:00004352	forest	ENVO	ENVO:00000111	Field sampling	EPA_Douglas-fir_HJ Andrews	HJ Andrews	Douglas-fir
EPA	Pseudotsuga menziesii	NCBITAXON	NCBITaxon:3357	Cascade Range	GAZ	GAZ:00004352	forest	ENVO	ENVO:00000111	Field sampling	EPA_Douglas-fir_Lookout Mountains	Lookout Mountains	Douglas-fir
EPA	Pseudotsuga menziesii	NCBITAXON	NCBITaxon:3357	Cascade Range	GAZ	GAZ:00004352	forest	ENVO	ENVO:00000111	Field sampling	EPA_Douglas-fir_Breitenbush Hot Springs	Breitenbush Hot Springs	Douglas-fir
EPA	Pseudotsuga menziesii	NCBITAXON	NCBITaxon:3357	Cascade Range	GAZ	GAZ:00004352	forest	ENVO	ENVO:00000111	Field sampling	EPA_Douglas-fir_Battle Ax	Battle Ax	Douglas-fir
EPA	Pseudotsuga menziesii	NCBITAXON	NCBITaxon:3357	Cascade Range	GAZ	GAZ:00004352	forest	ENVO	ENVO:00000111	Field sampling	EPA_Douglas-fir_Mount Jefferson	Mount Jefferson	Douglas-fir
EPA	Pseudotsuga menziesii	NCBITAXON	NCBITaxon:3357				forest	ENVO	ENVO:00000111	Field sampling	EPA_Douglas-fir_Mill City South	Mill City South	Douglas-fir
EPA	Pseudotsuga menziesii	NCBITAXON	NCBITaxon:3357				forest	ENVO	ENVO:00000111	Field sampling	EPA_Douglas-fir_Hellion Rapids	Hellion Rapids	Douglas-fir
EPA	Pseudotsuga menziesii	NCBITAXON	NCBITaxon:3357	Cascade Range	GAZ	GAZ:00004352	forest	ENVO	ENVO:00000111	Field sampling	EPA_Douglas-fir_Blue Mountain	Blue Mountain	Douglas-fir
EPA	Pseudotsuga menziesii	NCBITAXON	NCBITaxon:3357	Cascade Range	GAZ	GAZ:00004352	forest	ENVO	ENVO:00000111	Field sampling	EPA_Douglas-fir_Emigrant Butte	Emigrant Butte	Douglas-fir
EPA	Pseudotsuga menziesii	NCBITAXON	NCBITaxon:3357	Cascade Range	GAZ	GAZ:00004352	forest	ENVO	ENVO:00000111	Field sampling	EPA_Douglas-fir_Big Butte Springs	Big Butte Springs	Douglas-fir
EPA	Pseudotsuga menziesii	NCBITAXON	NCBITaxon:3357	Klamath Mountains	GAZ	GAZ:00055081	forest	ENVO	ENVO:00000111	Field sampling	EPA_Douglas-fir_Grants Pass	Grants Pass	Douglas-fir
EPA	Purshia tridentate	NCBITAXON	NCBITaxon:32243	Metolius River	GAZ	GAZ:00199951	forest	ENVO	ENVO:00000111	Field sampling	EPA_antelope bitterbrush_Metolius River	Metolius River	antelope bitterbrush
EPA	Quercus garryana	NCBITAXON	NCBITaxon:168162	Klamath Mountains	GAZ	GAZ:00055081	forest	ENVO	ENVO:00000111	Field sampling	EPA_Oregon white oak_Grants Pass	Grants Pass	Oregon white oak
EPA	Quercus kelloggii	NCBITAXON	NCBITaxon:97698	Klamath Mountains	GAZ	GAZ:00055081	forest	ENVO	ENVO:00000111	Field sampling	EPA_California black oak_Grants Pass	Grants Pass	California black oak
EPA	Rhododendron macrophyllum	NCBITAXON	NCBITaxon:73103				forest	ENVO	ENVO:00000111	Field sampling	EPA_Pacific rhododendron_Mill City South	Mill City South	Pacific rhododendron
EPA	Ribes divaricatum	NCBITAXON	NCBITaxon:175193	Cascade Range	GAZ	GAZ:00004352	forest	ENVO	ENVO:00000111	Field sampling	EPA_straggly gooseberry_Breitenbush Hot Springs	Breitenbush Hot Springs	straggly gooseberry
EPA	Thuja plicata	NCBITAXON	NCBITaxon:3316				forest	ENVO	ENVO:00000111	Field sampling	EPA_western redcedar_Mill City South	Mill City South	western redcedar
EPA	Thuja plicata	NCBITAXON	NCBITaxon:3316	Cascade Range	GAZ	GAZ:00004352	forest	ENVO	ENVO:00000111	Field sampling	EPA_western redcedar_Blue Mountain	Blue Mountain	western redcedar
EPA	Tsuga heterophylla	NCBITAXON	NCBITaxon:3359	Cascade Head	GAZ	GAZ:00055794	forest	ENVO	ENVO:00000111	Field sampling	EPA_western hemlock_Cascade Head	Cascade Head	western hemlock
EPA	Tsuga heterophylla	NCBITAXON	NCBITaxon:3359	Cascade Range	GAZ	GAZ:00004352	forest	ENVO	ENVO:00000111	Field sampling	EPA_western hemlock_HJ Andrews	HJ Andrews	western hemlock
EPA	Tsuga heterophylla	NCBITAXON	NCBITaxon:3359	Cascade Range	GAZ	GAZ:00004352	forest	ENVO	ENVO:00000111	Field sampling	EPA_western hemlock_Lookout Mountains	Lookout Mountains	western hemlock
EPA	Tsuga heterophylla	NCBITAXON	NCBITaxon:3359	Cascade Range	GAZ	GAZ:00004352	forest	ENVO	ENVO:00000111	Field sampling	EPA_western hemlock_Breitenbush Hot Springs	Breitenbush Hot Springs	western hemlock
EPA	Tsuga heterophylla	NCBITAXON	NCBITaxon:3359	Cascade Range	GAZ	GAZ:00004352	forest	ENVO	ENVO:00000111	Field sampling	EPA_western hemlock_Battle Ax	Battle Ax	western hemlock
EPA	Tsuga heterophylla	NCBITAXON	NCBITaxon:3359	Cascade Range	GAZ	GAZ:00004352	forest	ENVO	ENVO:00000111	Field sampling	EPA_western hemlock_Mount Jefferson	Mount Jefferson	western hemlock
EPA	Tsuga heterophylla	NCBITAXON	NCBITaxon:3359				forest	ENVO	ENVO:00000111	Field sampling	EPA_western hemlock_Mill City South	Mill City South	western hemlock
EPA	Tsuga heterophylla	NCBITAXON	NCBITaxon:3359	Cascade Range	GAZ	GAZ:00004352	forest	ENVO	ENVO:00000111	Field sampling	EPA_western hemlock_Blue Mountain	Blue Mountain	western hemlock
EPA	Tsuga heterophylla	NCBITAXON	NCBITaxon:3359	Cascade Range	GAZ	GAZ:00004352	forest	ENVO	ENVO:00000111	Field sampling	EPA_western hemlock_Emigrant Butte	Emigrant Butte	western hemlock
EPA	Tsuga mertensiana	NCBITAXON	NCBITaxon:93696	Cascade Range	GAZ	GAZ:00004352	forest	ENVO	ENVO:00000111	Field sampling	EPA_mountain hemlock_Breitenbush Hot Springs	Breitenbush Hot Springs	mountain hemlock
EPA	Tsuga mertensiana	NCBITAXON	NCBITaxon:93696	Cascade Range	GAZ	GAZ:00004352	forest	ENVO	ENVO:00000111	Field sampling	EPA_mountain hemlock_Emigrant Butte	Emigrant Butte	mountain hemlock
COHO	Abies grandis	NCBITAXON	NCBITaxon:46611	Metolius River	GAZ	GAZ:00199951	forest	ENVO	ENVO:00000111	Field sampling	COHO_grand fir_Metolius River	Metolius River	grand fir
COHO	Juniperus occidentalis	NCBITAXON	NCBITaxon:114265	Metolius River	GAZ	GAZ:00199951	forest	ENVO	ENVO:00000111	Field sampling	COHO_western juniper_Metolius River	Metolius River	western juniper
COHO	Pseudotsuga menziesii	NCBITAXON	NCBITaxon:3357	Metolius River	GAZ	GAZ:00199951	forest	ENVO	ENVO:00000111	Field sampling	COHO_Douglas-fir_Metolius River	Metolius River	Douglas-fir
ORCA	Abies concolor	NCBITAXON	NCBITaxon:97173	Cascade Range	GAZ	GAZ:00004352	forest	ENVO	ENVO:00000111	Field sampling	ORCA_white fir_Camp Creek	Camp Creek	white fir
ORCA	Abies concolor	NCBITAXON	NCBITaxon:97173	Cascade Range	GAZ	GAZ:00004352	forest	ENVO	ENVO:00000111	Field sampling	ORCA_white fir_Strawberry Mountains	Strawberry Mountains	white fir
ORCA	Abies concolor	NCBITAXON	NCBITaxon:97173	Cascade Range	GAZ	GAZ:00004352	forest	ENVO	ENVO:00000111	Field sampling	ORCA_white fir_Bear Butte	Bear Butte	white fir
ORCA	Abies concolor	NCBITAXON	NCBITaxon:97173	Cascade Range	GAZ	GAZ:00004352	forest	ENVO	ENVO:00000111	Field sampling	ORCA_white fir_Wenaha	Wenaha	white fir
ORCA	Abies concolor	NCBITAXON	NCBITaxon:97173	Cascade Range	GAZ	GAZ:00004352	forest	ENVO	ENVO:00000111	Field sampling	ORCA_white fir_Halfway	Halfway	white fir
ORCA	Abies concolor	NCBITAXON	NCBITaxon:97173	Klamath Mountains	GAZ	GAZ:00055081	forest	ENVO	ENVO:00000111	Field sampling	ORCA_white fir_Brushy Mountain	Brushy Mountain	white fir
ORCA	Abies concolor	NCBITAXON	NCBITaxon:97173	Klamath Mountains	GAZ	GAZ:00055081	forest	ENVO	ENVO:00000111	Field sampling	ORCA_white fir_Brushy Ridge	Brushy Ridge	white fir
ORCA	Abies concolor	NCBITAXON	NCBITaxon:97173	Sierra Nevada	GAZ	GAZ:00007343	forest	ENVO	ENVO:00000111	Field sampling	ORCA_white fir_Genessee	Genessee	white fir
ORCA	Abies concolor	NCBITAXON	NCBITaxon:97173	Cascade Range	GAZ	GAZ:00004352	forest	ENVO	ENVO:00000111	Field sampling	ORCA_white fir_Pine Creek Valley	Pine Creek Valley	white fir
ORCA	Abies concolor	NCBITAXON	NCBITaxon:97173	Sierra Nevada	GAZ	GAZ:00007343	forest	ENVO	ENVO:00000111	Field sampling	ORCA_white fir_Picket Peak	Picket Peak	white fir
ORCA	Abies concolor	NCBITAXON	NCBITaxon:97173	Sierra Nevada	GAZ	GAZ:00007343	forest	ENVO	ENVO:00000111	Field sampling	ORCA_white fir_West Emigrant	West Emigrant	white fir
ORCA	Abies concolor	NCBITAXON	NCBITaxon:97173	Sierra Nevada	GAZ	GAZ:00007343	forest	ENVO	ENVO:00000111	Field sampling	ORCA_white fir_Forest Hill	Forest Hill	white fir
ORCA	Abies lasiocarpa	NCBITAXON	NCBITaxon:34340	Cascade Range	GAZ	GAZ:00004352	forest	ENVO	ENVO:00000111	Field sampling	ORCA_subalpine fir_Wenaha	Wenaha	subalpine fir
ORCA	Abies lasiocarpa	NCBITAXON	NCBITaxon:34340	Cascade Range	GAZ	GAZ:00004352	forest	ENVO	ENVO:00000111	Field sampling	ORCA_subalpine fir_Pine Creek Valley	Pine Creek Valley	subalpine fir
ORCA	Abies lasiocarpa	NCBITAXON	NCBITaxon:34340	Sierra Nevada	GAZ	GAZ:00007343	forest	ENVO	ENVO:00000111	Field sampling	ORCA_subalpine fir_West Emigrant	West Emigrant	subalpine fir
ORCA	Abies magnifica	NCBITAXON	NCBITaxon:3320	Cascade Range	GAZ	GAZ:00004352	forest	ENVO	ENVO:00000111	Field sampling	ORCA_shasta red fir_Pine Creek Valley	Pine Creek Valley	shasta red fir
ORCA	Abies magnifica	NCBITAXON	NCBITaxon:3320	Sierra Nevada	GAZ	GAZ:00007343	forest	ENVO	ENVO:00000111	Field sampling	ORCA_shasta red fir_Picket Peak	Picket Peak	shasta red fir
ORCA	Abies magnifica	NCBITAXON	NCBITaxon:3320	Sierra Nevada	GAZ	GAZ:00007343	forest	ENVO	ENVO:00000111	Field sampling	ORCA_shasta red fir_West Emigrant	West Emigrant	shasta red fir
ORCA	Acer macrophyllum	NCBITAXON	NCBITaxon:66211	Klamath Mountains	GAZ	GAZ:00055081	forest	ENVO	ENVO:00000111	Field sampling	ORCA_bigleaf maple_Brushy Mountain	Brushy Mountain	bigleaf maple
ORCA	Arbutus menziesii	NCBITAXON	NCBITaxon:82758	Klamath Mountains	GAZ	GAZ:00055081	forest	ENVO	ENVO:00000111	Field sampling	ORCA_pacific madrone_Brushy Mountain	Brushy Mountain	pacific madrone
ORCA	Arbutus menziesii	NCBITAXON	NCBITaxon:82758	Klamath Mountains	GAZ	GAZ:00055081	forest	ENVO	ENVO:00000111	Field sampling	ORCA_pacific madrone_Brushy Ridge	Brushy Ridge	pacific madrone
ORCA	Calocedrus decurrens	NCBITAXON	NCBITaxon:13387	Klamath Mountains	GAZ	GAZ:00055081	forest	ENVO	ENVO:00000111	Field sampling	ORCA_insence cedar_Brushy Ridge	Brushy Ridge	insence cedar
ORCA	Calocedrus decurrens	NCBITAXON	NCBITaxon:13387	Sierra Nevada	GAZ	GAZ:00007343	forest	ENVO	ENVO:00000111	Field sampling	ORCA_insence cedar_Genessee	Genessee	insence cedar
ORCA	Calocedrus decurrens	NCBITAXON	NCBITaxon:13387	Cascade Range	GAZ	GAZ:00004352	forest	ENVO	ENVO:00000111	Field sampling	ORCA_insence cedar_Pine Creek Valley	Pine Creek Valley	insence cedar
ORCA	Calocedrus decurrens	NCBITAXON	NCBITaxon:13387	Sierra Nevada	GAZ	GAZ:00007343	forest	ENVO	ENVO:00000111	Field sampling	ORCA_insence cedar_West Emigrant	West Emigrant	insence cedar
ORCA	Calocedrus decurrens	NCBITAXON	NCBITaxon:13387	Sierra Nevada	GAZ	GAZ:00007343	forest	ENVO	ENVO:00000111	Field sampling	ORCA_insence cedar_Forest Hill	Forest Hill	insence cedar
ORCA	Cercocarpus	NCBITAXON	NCBITaxon:23146	Cascade Range	GAZ	GAZ:00004352	forest	ENVO	ENVO:00000111	Field sampling	ORCA_mountain mohagany_Camp Creek	Camp Creek	mountain mohagany
ORCA	Cornus	NCBITAXON	NCBITaxon:4281	Klamath Mountains	GAZ	GAZ:00055081	forest	ENVO	ENVO:00000111	Field sampling	ORCA_dogwood_Brushy Mountain	Brushy Mountain	dogwood
ORCA	Cornus	NCBITAXON	NCBITaxon:4281	Klamath Mountains	GAZ	GAZ:00055081	forest	ENVO	ENVO:00000111	Field sampling	ORCA_dogwood_Brushy Ridge	Brushy Ridge	dogwood
ORCA	Juniperus occidentalis	NCBITAXON	NCBITaxon:114265	Cascade Range	GAZ	GAZ:00004352	forest	ENVO	ENVO:00000111	Field sampling	ORCA_western juniper_Bear Butte	Bear Butte	western juniper
ORCA	Juniperus occidentalis	NCBITAXON	NCBITaxon:114265	Cascade Range	GAZ	GAZ:00004352	forest	ENVO	ENVO:00000111	Field sampling	ORCA_western juniper_Camp Creek	Camp Creek	western juniper
ORCA	Juniperus occidentalis	NCBITAXON	NCBITaxon:114265	Sierra Nevada	GAZ	GAZ:00007343	forest	ENVO	ENVO:00000111	Field sampling	ORCA_western juniper_Picket Peak	Picket Peak	western juniper
ORCA	Larix occidentalis	NCBITAXON	NCBITaxon:3327	Cascade Range	GAZ	GAZ:00004352	forest	ENVO	ENVO:00000111	Field sampling	ORCA_western larch_Camp Creek	Camp Creek	western larch
ORCA	Larix occidentalis	NCBITAXON	NCBITaxon:3327	Cascade Range	GAZ	GAZ:00004352	forest	ENVO	ENVO:00000111	Field sampling	ORCA_western larch_Strawberry Mountains	Strawberry Mountains	western larch
ORCA	Larix occidentalis	NCBITAXON	NCBITaxon:3327	Cascade Range	GAZ	GAZ:00004352	forest	ENVO	ENVO:00000111	Field sampling	ORCA_western larch_Wenaha	Wenaha	western larch
ORCA	Lithocarpus densiflorus	NCBITAXON	NCBITaxon:165545	Klamath Mountains	GAZ	GAZ:00055081	forest	ENVO	ENVO:00000111	Field sampling	ORCA_tan oak_Brushy Mountain	Brushy Mountain	tan oak
ORCA	Picea engelmannii	NCBITAXON	NCBITaxon:3334	Cascade Range	GAZ	GAZ:00004352	forest	ENVO	ENVO:00000111	Field sampling	ORCA_Engelmann spruce_Camp Creek	Camp Creek	Engelmann spruce
ORCA	Picea engelmannii	NCBITAXON	NCBITaxon:3334	Cascade Range	GAZ	GAZ:00004352	forest	ENVO	ENVO:00000111	Field sampling	ORCA_Engelmann spruce_Wenaha	Wenaha	Engelmann spruce
ORCA	Pinus contorta	NCBITAXON	NCBITaxon:3339	Cascade Range	GAZ	GAZ:00004352	forest	ENVO	ENVO:00000111	Field sampling	ORCA_lodgepole pine_Camp Creek	Camp Creek	lodgepole pine
ORCA	Pinus contorta	NCBITAXON	NCBITaxon:3339	Cascade Range	GAZ	GAZ:00004352	forest	ENVO	ENVO:00000111	Field sampling	ORCA_lodgepole pine_Strawberry Mountains	Strawberry Mountains	lodgepole pine
ORCA	Pinus contorta	NCBITAXON	NCBITaxon:3339	Cascade Range	GAZ	GAZ:00004352	forest	ENVO	ENVO:00000111	Field sampling	ORCA_lodgepole pine_Wenaha	Wenaha	lodgepole pine
ORCA	Pinus contorta	NCBITAXON	NCBITaxon:3339	Sierra Nevada	GAZ	GAZ:00007343	forest	ENVO	ENVO:00000111	Field sampling	ORCA_lodgepole pine_Picket Peak	Picket Peak	lodgepole pine
ORCA	Pinus contorta	NCBITAXON	NCBITaxon:3339	Sierra Nevada	GAZ	GAZ:00007343	forest	ENVO	ENVO:00000111	Field sampling	ORCA_lodgepole pine_Mammoth	Mammoth	lodgepole pine
ORCA	Pinus contorta	NCBITAXON	NCBITaxon:3339	Sierra Nevada	GAZ	GAZ:00007343	forest	ENVO	ENVO:00000111	Field sampling	ORCA_lodgepole pine_Leavitt	Leavitt	lodgepole pine
ORCA	Pinus jeffreyi	NCBITAXON	NCBITaxon:55061	Klamath Mountains	GAZ	GAZ:00055081	forest	ENVO	ENVO:00000111	Field sampling	ORCA_jeffery pine_Brushy Ridge	Brushy Ridge	jeffery pine
ORCA	Pinus jeffreyi	NCBITAXON	NCBITaxon:55061	Sierra Nevada	GAZ	GAZ:00007343	forest	ENVO	ENVO:00000111	Field sampling	ORCA_jeffery pine_Genessee	Genessee	jeffery pine
ORCA	Pinus jeffreyi	NCBITAXON	NCBITaxon:55061	Cascade Range	GAZ	GAZ:00004352	forest	ENVO	ENVO:00000111	Field sampling	ORCA_jeffery pine_Pine Creek Valley	Pine Creek Valley	jeffery pine
ORCA	Pinus jeffreyi	NCBITAXON	NCBITaxon:55061	Sierra Nevada	GAZ	GAZ:00007343	forest	ENVO	ENVO:00000111	Field sampling	ORCA_jeffery pine_Picket Peak	Picket Peak	jeffery pine
ORCA	Pinus jeffreyi	NCBITAXON	NCBITaxon:55061	Sierra Nevada	GAZ	GAZ:00007343	forest	ENVO	ENVO:00000111	Field sampling	ORCA_jeffery pine_West Emigrant	West Emigrant	jeffery pine
ORCA	Pinus jeffreyi	NCBITAXON	NCBITaxon:55061	Sierra Nevada	GAZ	GAZ:00007343	forest	ENVO	ENVO:00000111	Field sampling	ORCA_jeffery pine_Mammoth	Mammoth	jeffery pine
ORCA	Pinus lambertiana	NCBITAXON	NCBITaxon:3343	Klamath Mountains	GAZ	GAZ:00055081	forest	ENVO	ENVO:00000111	Field sampling	ORCA_sugar pine_Brushy Mountain	Brushy Mountain	sugar pine
ORCA	Pinus lambertiana	NCBITAXON	NCBITaxon:3343	Klamath Mountains	GAZ	GAZ:00055081	forest	ENVO	ENVO:00000111	Field sampling	ORCA_sugar pine_Brushy Ridge	Brushy Ridge	sugar pine
ORCA	Pinus lambertiana	NCBITAXON	NCBITaxon:3343	Sierra Nevada	GAZ	GAZ:00007343	forest	ENVO	ENVO:00000111	Field sampling	ORCA_sugar pine_Genessee	Genessee	sugar pine
ORCA	Pinus lambertiana	NCBITAXON	NCBITaxon:3343	Sierra Nevada	GAZ	GAZ:00007343	forest	ENVO	ENVO:00000111	Field sampling	ORCA_sugar pine_West Emigrant	West Emigrant	sugar pine
ORCA	Pinus monticola	NCBITAXON	NCBITaxon:3345	Sierra Nevada	GAZ	GAZ:00007343	forest	ENVO	ENVO:00000111	Field sampling	ORCA_western white pine_Picket Peak	Picket Peak	western white pine
ORCA	Pinus monticola	NCBITAXON	NCBITaxon:3345	Sierra Nevada	GAZ	GAZ:00007343	forest	ENVO	ENVO:00000111	Field sampling	ORCA_western white pine_Leavitt	Leavitt	western white pine
ORCA	Pinus ponderosa	NCBITAXON	NCBITaxon:55062	Cascade Range	GAZ	GAZ:00004352	forest	ENVO	ENVO:00000111	Field sampling	ORCA_ponderosa pine_Bear Butte	Bear Butte	ponderosa pine
ORCA	Pinus ponderosa	NCBITAXON	NCBITaxon:55062	Cascade Range	GAZ	GAZ:00004352	forest	ENVO	ENVO:00000111	Field sampling	ORCA_ponderosa pine_Camp Creek	Camp Creek	ponderosa pine
ORCA	Pinus ponderosa	NCBITAXON	NCBITaxon:55062	Cascade Range	GAZ	GAZ:00004352	forest	ENVO	ENVO:00000111	Field sampling	ORCA_ponderosa pine_Strawberry Mountains	Strawberry Mountains	ponderosa pine
ORCA	Pinus ponderosa	NCBITAXON	NCBITaxon:55062	Cascade Range	GAZ	GAZ:00004352	forest	ENVO	ENVO:00000111	Field sampling	ORCA_ponderosa pine_Halfway	Halfway	ponderosa pine
ORCA	Pinus ponderosa	NCBITAXON	NCBITaxon:55062	Klamath Mountains	GAZ	GAZ:00055081	forest	ENVO	ENVO:00000111	Field sampling	ORCA_ponderosa pine_Brushy Ridge	Brushy Ridge	ponderosa pine
ORCA	Pinus ponderosa	NCBITAXON	NCBITaxon:55062	Sierra Nevada	GAZ	GAZ:00007343	forest	ENVO	ENVO:00000111	Field sampling	ORCA_ponderosa pine_Genessee	Genessee	ponderosa pine
ORCA	Pinus ponderosa	NCBITAXON	NCBITaxon:55062	Sierra Nevada	GAZ	GAZ:00007343	forest	ENVO	ENVO:00000111	Field sampling	ORCA_ponderosa pine_Forest Hill	Forest Hill	ponderosa pine
ORCA	Pseudotsuga menziesii	NCBITAXON	NCBITaxon:3357	Cascade Range	GAZ	GAZ:00004352	forest	ENVO	ENVO:00000111	Field sampling	ORCA_Douglas-fir_Bear Butte	Bear Butte	Douglas-fir
ORCA	Pseudotsuga menziesii	NCBITAXON	NCBITaxon:3357	Cascade Range	GAZ	GAZ:00004352	forest	ENVO	ENVO:00000111	Field sampling	ORCA_Douglas-fir_Camp Creek	Camp Creek	Douglas-fir
ORCA	Pseudotsuga menziesii	NCBITAXON	NCBITaxon:3357	Cascade Range	GAZ	GAZ:00004352	forest	ENVO	ENVO:00000111	Field sampling	ORCA_Douglas-fir_Strawberry Mountains	Strawberry Mountains	Douglas-fir
ORCA	Pseudotsuga menziesii	NCBITAXON	NCBITaxon:3357	Cascade Range	GAZ	GAZ:00004352	forest	ENVO	ENVO:00000111	Field sampling	ORCA_Douglas-fir_Halfway	Halfway	Douglas-fir
ORCA	Pseudotsuga menziesii	NCBITAXON	NCBITaxon:3357	Klamath Mountains	GAZ	GAZ:00055081	forest	ENVO	ENVO:00000111	Field sampling	ORCA_Douglas-fir_Brushy Mountain	Brushy Mountain	Douglas-fir
ORCA	Pseudotsuga menziesii	NCBITAXON	NCBITaxon:3357	Klamath Mountains	GAZ	GAZ:00055081	forest	ENVO	ENVO:00000111	Field sampling	ORCA_Douglas-fir_Brushy Ridge	Brushy Ridge	Douglas-fir
ORCA	Pseudotsuga menziesii	NCBITAXON	NCBITaxon:3357	Sierra Nevada	GAZ	GAZ:00007343	forest	ENVO	ENVO:00000111	Field sampling	ORCA_Douglas-fir_Genessee	Genessee	Douglas-fir
ORCA	Quercus chrysolepis	NCBITAXON	NCBITaxon:97695	Klamath Mountains	GAZ	GAZ:00055081	forest	ENVO	ENVO:00000111	Field sampling	ORCA_canyon live oak_Brushy Mountain	Brushy Mountain	canyon live oak
ORCA	Quercus chrysolepis	NCBITAXON	NCBITaxon:97695	Klamath Mountains	GAZ	GAZ:00055081	forest	ENVO	ENVO:00000111	Field sampling	ORCA_canyon live oak_Brushy Ridge	Brushy Ridge	canyon live oak
ORCA	Quercus garryana	NCBITAXON	NCBITaxon:168162	Sierra Nevada	GAZ	GAZ:00007343	forest	ENVO	ENVO:00000111	Field sampling	ORCA_Oregon white oak_Forest Hill	Forest Hill	Oregon white oak
ORCA	Quercus kelloggii	NCBITAXON	NCBITaxon:97698	Klamath Mountains	GAZ	GAZ:00055081	forest	ENVO	ENVO:00000111	Field sampling	ORCA_black oak_Brushy Mountain	Brushy Mountain	black oak
ORCA	Quercus kelloggii	NCBITAXON	NCBITaxon:97698	Klamath Mountains	GAZ	GAZ:00055081	forest	ENVO	ENVO:00000111	Field sampling	ORCA_black oak_Brushy Ridge	Brushy Ridge	black oak
METOFIRE	Abies grandis	NCBITAXON	NCBITaxon:46611	Metolius River	GAZ	GAZ:00199951	forest	ENVO	ENVO:00000111	Field sampling	METOFIRE_grand fir_Metolius River	Metolius River	grand fir
METOFIRE	Pseudotsuga menziesii	NCBITAXON	NCBITaxon:3357	Metolius River	GAZ	GAZ:00199951	forest	ENVO	ENVO:00000111	Field sampling	METOFIRE_Douglas-fir_Metolius River	Metolius River	Douglas-fir
CADIS	Abies grandis	NCBITAXON	NCBITaxon:46611	Metolius River	GAZ	GAZ:00199951	forest	ENVO	ENVO:00000111	Field sampling	CADIS_grand fir_Metolius River	Metolius River	grand fir
CADIS	Abies procera	NCBITAXON	NCBITaxon:97175	Metolius River	GAZ	GAZ:00199951	forest	ENVO	ENVO:00000111	Field sampling	CADIS_noble fir_Metolius River	Metolius River	noble fir
CADIS	Calocedrus decurrens	NCBITAXON	NCBITaxon:13387	Metolius River	GAZ	GAZ:00199951	forest	ENVO	ENVO:00000111	Field sampling	CADIS_incense cedar_Metolius River	Metolius River	incense cedar
CADIS	Juniperus occidentalis	NCBITAXON	NCBITaxon:114265	Metolius River	GAZ	GAZ:00199951	forest	ENVO	ENVO:00000111	Field sampling	CADIS_western juniper_Metolius River	Metolius River	western juniper
CADIS	Pinus contorta	NCBITAXON	NCBITaxon:3339	Metolius River	GAZ	GAZ:00199951	forest	ENVO	ENVO:00000111	Field sampling	CADIS_lodgepole pine_Metolius River	Metolius River	lodgepole pine
CADIS	Pinus ponderosa	NCBITAXON	NCBITaxon:55062	Metolius River	GAZ	GAZ:00199951	forest	ENVO	ENVO:00000111	Field sampling	CADIS_ponderosa pine_Metolius River	Metolius River	ponderosa pine
