# Supplementary material for: Plant traits, productivity, biomass and soil properties from forest sites in the Pacific Northwest, 1999–2014
Source: Sci Data. 2016 Jan 19;3:160002. doi: 10.1038/sdata.2016.2 (PMC4718046; doi:10.1038/sdata.2016.2)
Supplement: Supplementary file 1 [file sdata20162-isa1.zip › a_plant_traits_Berner.txt]

Sample Name	Protocol REF	Assay Name	Raw Data File	Comment [Data Repository]	Comment [Data Record Accession]	Comment [Data Record URI]	Factor Value[geographical location]	Factor Value[species]
COHO_ponderosa pine_Metolius River	Foliage analysis	COHO_ponderosa pine_Metolius River	NACP_TERRA_PNW_leaf_trait.csv	Oak Ridge National Laboratory Distributed Active Archive Center	doi:10.3334/ORNLDAAC/1292	http://dx.doi.org/10.3334/ORNLDAAC/1292	Metolius River	ponderosa pine
EPA_ponderosa pine_Metolius River	Foliage analysis	EPA_ponderosa pine_Metolius River	NACP_TERRA_PNW_leaf_trait.csv	Oak Ridge National Laboratory Distributed Active Archive Center	doi:10.3334/ORNLDAAC/1292	http://dx.doi.org/10.3334/ORNLDAAC/1292	Metolius River	ponderosa pine
COHO_antelope bitterbrush_Metolius River	Foliage analysis	COHO_antelope bitterbrush_Metolius River	NACP_TERRA_PNW_leaf_trait.csv	Oak Ridge National Laboratory Distributed Active Archive Center	doi:10.3334/ORNLDAAC/1292	http://dx.doi.org/10.3334/ORNLDAAC/1292	Metolius River	antelope bitterbrush
EPA_Pacific silver fir_Lookout Mountains	Foliage analysis	EPA_Pacific silver fir_Lookout Mountains	NACP_TERRA_PNW_leaf_trait.csv	Oak Ridge National Laboratory Distributed Active Archive Center	doi:10.3334/ORNLDAAC/1292	http://dx.doi.org/10.3334/ORNLDAAC/1292	Lookout Mountains	Pacific silver fir
EPA_Pacific silver fir_Battle Ax	Foliage analysis	EPA_Pacific silver fir_Battle Ax	NACP_TERRA_PNW_leaf_trait.csv	Oak Ridge National Laboratory Distributed Active Archive Center	doi:10.3334/ORNLDAAC/1292	http://dx.doi.org/10.3334/ORNLDAAC/1292	Battle Ax	Pacific silver fir
EPA_Pacific silver fir_Mount Jefferson	Foliage analysis	EPA_Pacific silver fir_Mount Jefferson	NACP_TERRA_PNW_leaf_trait.csv	Oak Ridge National Laboratory Distributed Active Archive Center	doi:10.3334/ORNLDAAC/1292	http://dx.doi.org/10.3334/ORNLDAAC/1292	Mount Jefferson	Pacific silver fir
EPA_Pacific silver fir_Mill City South	Foliage analysis	EPA_Pacific silver fir_Mill City South	NACP_TERRA_PNW_leaf_trait.csv	Oak Ridge National Laboratory Distributed Active Archive Center	doi:10.3334/ORNLDAAC/1292	http://dx.doi.org/10.3334/ORNLDAAC/1292	Mill City South	Pacific silver fir
EPA_Pacific silver fir_Emigrant Butte	Foliage analysis	EPA_Pacific silver fir_Emigrant Butte	NACP_TERRA_PNW_leaf_trait.csv	Oak Ridge National Laboratory Distributed Active Archive Center	doi:10.3334/ORNLDAAC/1292	http://dx.doi.org/10.3334/ORNLDAAC/1292	Emigrant Butte	Pacific silver fir
EPA_grand fir_Emigrant Butte	Foliage analysis	EPA_grand fir_Emigrant Butte	NACP_TERRA_PNW_leaf_trait.csv	Oak Ridge National Laboratory Distributed Active Archive Center	doi:10.3334/ORNLDAAC/1292	http://dx.doi.org/10.3334/ORNLDAAC/1292	Emigrant Butte	grand fir
EPA_grand fir_Big Butte Springs	Foliage analysis	EPA_grand fir_Big Butte Springs	NACP_TERRA_PNW_leaf_trait.csv	Oak Ridge National Laboratory Distributed Active Archive Center	doi:10.3334/ORNLDAAC/1292	http://dx.doi.org/10.3334/ORNLDAAC/1292	Big Butte Springs	grand fir
EPA_noble fir_Lookout Mountains	Foliage analysis	EPA_noble fir_Lookout Mountains	NACP_TERRA_PNW_leaf_trait.csv	Oak Ridge National Laboratory Distributed Active Archive Center	doi:10.3334/ORNLDAAC/1292	http://dx.doi.org/10.3334/ORNLDAAC/1292	Lookout Mountains	noble fir
EPA_noble fir_Breitenbush Hot Springs	Foliage analysis	EPA_noble fir_Breitenbush Hot Springs	NACP_TERRA_PNW_leaf_trait.csv	Oak Ridge National Laboratory Distributed Active Archive Center	doi:10.3334/ORNLDAAC/1292	http://dx.doi.org/10.3334/ORNLDAAC/1292	Breitenbush Hot Springs	noble fir
EPA_noble fir_Battle Ax	Foliage analysis	EPA_noble fir_Battle Ax	NACP_TERRA_PNW_leaf_trait.csv	Oak Ridge National Laboratory Distributed Active Archive Center	doi:10.3334/ORNLDAAC/1292	http://dx.doi.org/10.3334/ORNLDAAC/1292	Battle Ax	noble fir
EPA_noble fir_Mount Jefferson	Foliage analysis	EPA_noble fir_Mount Jefferson	NACP_TERRA_PNW_leaf_trait.csv	Oak Ridge National Laboratory Distributed Active Archive Center	doi:10.3334/ORNLDAAC/1292	http://dx.doi.org/10.3334/ORNLDAAC/1292	Mount Jefferson	noble fir
EPA_noble fir_Emigrant Butte	Foliage analysis	EPA_noble fir_Emigrant Butte	NACP_TERRA_PNW_leaf_trait.csv	Oak Ridge National Laboratory Distributed Active Archive Center	doi:10.3334/ORNLDAAC/1292	http://dx.doi.org/10.3334/ORNLDAAC/1292	Emigrant Butte	noble fir
EPA_vine maple_Breitenbush Hot Springs	Foliage analysis	EPA_vine maple_Breitenbush Hot Springs	NACP_TERRA_PNW_leaf_trait.csv	Oak Ridge National Laboratory Distributed Active Archive Center	doi:10.3334/ORNLDAAC/1292	http://dx.doi.org/10.3334/ORNLDAAC/1292	Breitenbush Hot Springs	vine maple
EPA_vine maple_Mill City South	Foliage analysis	EPA_vine maple_Mill City South	NACP_TERRA_PNW_leaf_trait.csv	Oak Ridge National Laboratory Distributed Active Archive Center	doi:10.3334/ORNLDAAC/1292	http://dx.doi.org/10.3334/ORNLDAAC/1292	Mill City South	vine maple
EPA_bigleaf maple_Mill City South	Foliage analysis	EPA_bigleaf maple_Mill City South	NACP_TERRA_PNW_leaf_trait.csv	Oak Ridge National Laboratory Distributed Active Archive Center	doi:10.3334/ORNLDAAC/1292	http://dx.doi.org/10.3334/ORNLDAAC/1292	Mill City South	bigleaf maple
EPA_red alder_Cascade Head	Foliage analysis	EPA_red alder_Cascade Head	NACP_TERRA_PNW_leaf_trait.csv	Oak Ridge National Laboratory Distributed Active Archive Center	doi:10.3334/ORNLDAAC/1292	http://dx.doi.org/10.3334/ORNLDAAC/1292	Cascade Head	red alder
EPA_red alder_Mill City South	Foliage analysis	EPA_red alder_Mill City South	NACP_TERRA_PNW_leaf_trait.csv	Oak Ridge National Laboratory Distributed Active Archive Center	doi:10.3334/ORNLDAAC/1292	http://dx.doi.org/10.3334/ORNLDAAC/1292	Mill City South	red alder
EPA_Pacific madrone_Grants Pass	Foliage analysis	EPA_Pacific madrone_Grants Pass	NACP_TERRA_PNW_leaf_trait.csv	Oak Ridge National Laboratory Distributed Active Archive Center	doi:10.3334/ORNLDAAC/1292	http://dx.doi.org/10.3334/ORNLDAAC/1292	Grants Pass	Pacific madrone
EPA_incense cedar_Grants Pass	Foliage analysis	EPA_incense cedar_Grants Pass	NACP_TERRA_PNW_leaf_trait.csv	Oak Ridge National Laboratory Distributed Active Archive Center	doi:10.3334/ORNLDAAC/1292	http://dx.doi.org/10.3334/ORNLDAAC/1292	Grants Pass	incense cedar
EPA_snowbrush ceanothus_Breitenbush Hot Springs	Foliage analysis	EPA_snowbrush ceanothus_Breitenbush Hot Springs	NACP_TERRA_PNW_leaf_trait.csv	Oak Ridge National Laboratory Distributed Active Archive Center	doi:10.3334/ORNLDAAC/1292	http://dx.doi.org/10.3334/ORNLDAAC/1292	Breitenbush Hot Springs	snowbrush ceanothus
EPA_giant chinquapin_HJ Andrews	Foliage analysis	EPA_giant chinquapin_HJ Andrews	NACP_TERRA_PNW_leaf_trait.csv	Oak Ridge National Laboratory Distributed Active Archive Center	doi:10.3334/ORNLDAAC/1292	http://dx.doi.org/10.3334/ORNLDAAC/1292	HJ Andrews	giant chinquapin
EPA_California hazelnut_Blue Mountain	Foliage analysis	EPA_California hazelnut_Blue Mountain	NACP_TERRA_PNW_leaf_trait.csv	Oak Ridge National Laboratory Distributed Active Archive Center	doi:10.3334/ORNLDAAC/1292	http://dx.doi.org/10.3334/ORNLDAAC/1292	Blue Mountain	California hazelnut
EPA_Cascara buckthorn_Blue Mountain	Foliage analysis	EPA_Cascara buckthorn_Blue Mountain	NACP_TERRA_PNW_leaf_trait.csv	Oak Ridge National Laboratory Distributed Active Archive Center	doi:10.3334/ORNLDAAC/1292	http://dx.doi.org/10.3334/ORNLDAAC/1292	Blue Mountain	Cascara buckthorn
EPA_oceanspray_Blue Mountain	Foliage analysis	EPA_oceanspray_Blue Mountain	NACP_TERRA_PNW_leaf_trait.csv	Oak Ridge National Laboratory Distributed Active Archive Center	doi:10.3334/ORNLDAAC/1292	http://dx.doi.org/10.3334/ORNLDAAC/1292	Blue Mountain	oceanspray
EPA_Engelmann spruce_Mount Jefferson	Foliage analysis	EPA_Engelmann spruce_Mount Jefferson	NACP_TERRA_PNW_leaf_trait.csv	Oak Ridge National Laboratory Distributed Active Archive Center	doi:10.3334/ORNLDAAC/1292	http://dx.doi.org/10.3334/ORNLDAAC/1292	Mount Jefferson	Engelmann spruce
EPA_Sitka spruce_Cascade Head	Foliage analysis	EPA_Sitka spruce_Cascade Head	NACP_TERRA_PNW_leaf_trait.csv	Oak Ridge National Laboratory Distributed Active Archive Center	doi:10.3334/ORNLDAAC/1292	http://dx.doi.org/10.3334/ORNLDAAC/1292	Cascade Head	Sitka spruce
EPA_limber pine_Mill City South	Foliage analysis	EPA_limber pine_Mill City South	NACP_TERRA_PNW_leaf_trait.csv	Oak Ridge National Laboratory Distributed Active Archive Center	doi:10.3334/ORNLDAAC/1292	http://dx.doi.org/10.3334/ORNLDAAC/1292	Mill City South	limber pine
EPA_Douglas-fir_Cascade Head	Foliage analysis	EPA_Douglas-fir_Cascade Head	NACP_TERRA_PNW_leaf_trait.csv	Oak Ridge National Laboratory Distributed Active Archive Center	doi:10.3334/ORNLDAAC/1292	http://dx.doi.org/10.3334/ORNLDAAC/1292	Cascade Head	Douglas-fir
EPA_Douglas-fir_HJ Andrews	Foliage analysis	EPA_Douglas-fir_HJ Andrews	NACP_TERRA_PNW_leaf_trait.csv	Oak Ridge National Laboratory Distributed Active Archive Center	doi:10.3334/ORNLDAAC/1292	http://dx.doi.org/10.3334/ORNLDAAC/1292	HJ Andrews	Douglas-fir
EPA_Douglas-fir_Lookout Mountains	Foliage analysis	EPA_Douglas-fir_Lookout Mountains	NACP_TERRA_PNW_leaf_trait.csv	Oak Ridge National Laboratory Distributed Active Archive Center	doi:10.3334/ORNLDAAC/1292	http://dx.doi.org/10.3334/ORNLDAAC/1292	Lookout Mountains	Douglas-fir
EPA_Douglas-fir_Breitenbush Hot Springs	Foliage analysis	EPA_Douglas-fir_Breitenbush Hot Springs	NACP_TERRA_PNW_leaf_trait.csv	Oak Ridge National Laboratory Distributed Active Archive Center	doi:10.3334/ORNLDAAC/1292	http://dx.doi.org/10.3334/ORNLDAAC/1292	Breitenbush Hot Springs	Douglas-fir
EPA_Douglas-fir_Battle Ax	Foliage analysis	EPA_Douglas-fir_Battle Ax	NACP_TERRA_PNW_leaf_trait.csv	Oak Ridge National Laboratory Distributed Active Archive Center	doi:10.3334/ORNLDAAC/1292	http://dx.doi.org/10.3334/ORNLDAAC/1292	Battle Ax	Douglas-fir
EPA_Douglas-fir_Mount Jefferson	Foliage analysis	EPA_Douglas-fir_Mount Jefferson	NACP_TERRA_PNW_leaf_trait.csv	Oak Ridge National Laboratory Distributed Active Archive Center	doi:10.3334/ORNLDAAC/1292	http://dx.doi.org/10.3334/ORNLDAAC/1292	Mount Jefferson	Douglas-fir
EPA_Douglas-fir_Mill City South	Foliage analysis	EPA_Douglas-fir_Mill City South	NACP_TERRA_PNW_leaf_trait.csv	Oak Ridge National Laboratory Distributed Active Archive Center	doi:10.3334/ORNLDAAC/1292	http://dx.doi.org/10.3334/ORNLDAAC/1292	Mill City South	Douglas-fir
EPA_Douglas-fir_Hellion Rapids	Foliage analysis	EPA_Douglas-fir_Hellion Rapids	NACP_TERRA_PNW_leaf_trait.csv	Oak Ridge National Laboratory Distributed Active Archive Center	doi:10.3334/ORNLDAAC/1292	http://dx.doi.org/10.3334/ORNLDAAC/1292	Hellion Rapids	Douglas-fir
EPA_Douglas-fir_Blue Mountain	Foliage analysis	EPA_Douglas-fir_Blue Mountain	NACP_TERRA_PNW_leaf_trait.csv	Oak Ridge National Laboratory Distributed Active Archive Center	doi:10.3334/ORNLDAAC/1292	http://dx.doi.org/10.3334/ORNLDAAC/1292	Blue Mountain	Douglas-fir
EPA_Douglas-fir_Emigrant Butte	Foliage analysis	EPA_Douglas-fir_Emigrant Butte	NACP_TERRA_PNW_leaf_trait.csv	Oak Ridge National Laboratory Distributed Active Archive Center	doi:10.3334/ORNLDAAC/1292	http://dx.doi.org/10.3334/ORNLDAAC/1292	Emigrant Butte	Douglas-fir
EPA_Douglas-fir_Big Butte Springs	Foliage analysis	EPA_Douglas-fir_Big Butte Springs	NACP_TERRA_PNW_leaf_trait.csv	Oak Ridge National Laboratory Distributed Active Archive Center	doi:10.3334/ORNLDAAC/1292	http://dx.doi.org/10.3334/ORNLDAAC/1292	Big Butte Springs	Douglas-fir
EPA_Douglas-fir_Grants Pass	Foliage analysis	EPA_Douglas-fir_Grants Pass	NACP_TERRA_PNW_leaf_trait.csv	Oak Ridge National Laboratory Distributed Active Archive Center	doi:10.3334/ORNLDAAC/1292	http://dx.doi.org/10.3334/ORNLDAAC/1292	Grants Pass	Douglas-fir
EPA_antelope bitterbrush_Metolius River	Foliage analysis	EPA_antelope bitterbrush_Metolius River	NACP_TERRA_PNW_leaf_trait.csv	Oak Ridge National Laboratory Distributed Active Archive Center	doi:10.3334/ORNLDAAC/1292	http://dx.doi.org/10.3334/ORNLDAAC/1292	Metolius River	antelope bitterbrush
EPA_Oregon white oak_Grants Pass	Foliage analysis	EPA_Oregon white oak_Grants Pass	NACP_TERRA_PNW_leaf_trait.csv	Oak Ridge National Laboratory Distributed Active Archive Center	doi:10.3334/ORNLDAAC/1292	http://dx.doi.org/10.3334/ORNLDAAC/1292	Grants Pass	Oregon white oak
EPA_California black oak_Grants Pass	Foliage analysis	EPA_California black oak_Grants Pass	NACP_TERRA_PNW_leaf_trait.csv	Oak Ridge National Laboratory Distributed Active Archive Center	doi:10.3334/ORNLDAAC/1292	http://dx.doi.org/10.3334/ORNLDAAC/1292	Grants Pass	California black oak
EPA_Pacific rhododendron_Mill City South	Foliage analysis	EPA_Pacific rhododendron_Mill City South	NACP_TERRA_PNW_leaf_trait.csv	Oak Ridge National Laboratory Distributed Active Archive Center	doi:10.3334/ORNLDAAC/1292	http://dx.doi.org/10.3334/ORNLDAAC/1292	Mill City South	Pacific rhododendron
EPA_straggly gooseberry_Breitenbush Hot Springs	Foliage analysis	EPA_straggly gooseberry_Breitenbush Hot Springs	NACP_TERRA_PNW_leaf_trait.csv	Oak Ridge National Laboratory Distributed Active Archive Center	doi:10.3334/ORNLDAAC/1292	http://dx.doi.org/10.3334/ORNLDAAC/1292	Breitenbush Hot Springs	straggly gooseberry
EPA_western redcedar_Mill City South	Foliage analysis	EPA_western redcedar_Mill City South	NACP_TERRA_PNW_leaf_trait.csv	Oak Ridge National Laboratory Distributed Active Archive Center	doi:10.3334/ORNLDAAC/1292	http://dx.doi.org/10.3334/ORNLDAAC/1292	Mill City South	western redcedar
EPA_western redcedar_Blue Mountain	Foliage analysis	EPA_western redcedar_Blue Mountain	NACP_TERRA_PNW_leaf_trait.csv	Oak Ridge National Laboratory Distributed Active Archive Center	doi:10.3334/ORNLDAAC/1292	http://dx.doi.org/10.3334/ORNLDAAC/1292	Blue Mountain	western redcedar
EPA_western hemlock_Cascade Head	Foliage analysis	EPA_western hemlock_Cascade Head	NACP_TERRA_PNW_leaf_trait.csv	Oak Ridge National Laboratory Distributed Active Archive Center	doi:10.3334/ORNLDAAC/1292	http://dx.doi.org/10.3334/ORNLDAAC/1292	Cascade Head	western hemlock
EPA_western hemlock_HJ Andrews	Foliage analysis	EPA_western hemlock_HJ Andrews	NACP_TERRA_PNW_leaf_trait.csv	Oak Ridge National Laboratory Distributed Active Archive Center	doi:10.3334/ORNLDAAC/1292	http://dx.doi.org/10.3334/ORNLDAAC/1292	HJ Andrews	western hemlock
EPA_western hemlock_Lookout Mountains	Foliage analysis	EPA_western hemlock_Lookout Mountains	NACP_TERRA_PNW_leaf_trait.csv	Oak Ridge National Laboratory Distributed Active Archive Center	doi:10.3334/ORNLDAAC/1292	http://dx.doi.org/10.3334/ORNLDAAC/1292	Lookout Mountains	western hemlock
EPA_western hemlock_Breitenbush Hot Springs	Foliage analysis	EPA_western hemlock_Breitenbush Hot Springs	NACP_TERRA_PNW_leaf_trait.csv	Oak Ridge National Laboratory Distributed Active Archive Center	doi:10.3334/ORNLDAAC/1292	http://dx.doi.org/10.3334/ORNLDAAC/1292	Breitenbush Hot Springs	western hemlock
EPA_western hemlock_Battle Ax	Foliage analysis	EPA_western hemlock_Battle Ax	NACP_TERRA_PNW_leaf_trait.csv	Oak Ridge National Laboratory Distributed Active Archive Center	doi:10.3334/ORNLDAAC/1292	http://dx.doi.org/10.3334/ORNLDAAC/1292	Battle Ax	western hemlock
EPA_western hemlock_Mount Jefferson	Foliage analysis	EPA_western hemlock_Mount Jefferson	NACP_TERRA_PNW_leaf_trait.csv	Oak Ridge National Laboratory Distributed Active Archive Center	doi:10.3334/ORNLDAAC/1292	http://dx.doi.org/10.3334/ORNLDAAC/1292	Mount Jefferson	western hemlock
EPA_western hemlock_Mill City South	Foliage analysis	EPA_western hemlock_Mill City South	NACP_TERRA_PNW_leaf_trait.csv	Oak Ridge National Laboratory Distributed Active Archive Center	doi:10.3334/ORNLDAAC/1292	http://dx.doi.org/10.3334/ORNLDAAC/1292	Mill City South	western hemlock
EPA_western hemlock_Blue Mountain	Foliage analysis	EPA_western hemlock_Blue Mountain	NACP_TERRA_PNW_leaf_trait.csv	Oak Ridge National Laboratory Distributed Active Archive Center	doi:10.3334/ORNLDAAC/1292	http://dx.doi.org/10.3334/ORNLDAAC/1292	Blue Mountain	western hemlock
EPA_western hemlock_Emigrant Butte	Foliage analysis	EPA_western hemlock_Emigrant Butte	NACP_TERRA_PNW_leaf_trait.csv	Oak Ridge National Laboratory Distributed Active Archive Center	doi:10.3334/ORNLDAAC/1292	http://dx.doi.org/10.3334/ORNLDAAC/1292	Emigrant Butte	western hemlock
EPA_mountain hemlock_Breitenbush Hot Springs	Foliage analysis	EPA_mountain hemlock_Breitenbush Hot Springs	NACP_TERRA_PNW_leaf_trait.csv	Oak Ridge National Laboratory Distributed Active Archive Center	doi:10.3334/ORNLDAAC/1292	http://dx.doi.org/10.3334/ORNLDAAC/1292	Breitenbush Hot Springs	mountain hemlock
EPA_mountain hemlock_Emigrant Butte	Foliage analysis	EPA_mountain hemlock_Emigrant Butte	NACP_TERRA_PNW_leaf_trait.csv	Oak Ridge National Laboratory Distributed Active Archive Center	doi:10.3334/ORNLDAAC/1292	http://dx.doi.org/10.3334/ORNLDAAC/1292	Emigrant Butte	mountain hemlock
COHO_grand fir_Metolius River	Foliage analysis	COHO_grand fir_Metolius River	NACP_TERRA_PNW_leaf_trait.csv	Oak Ridge National Laboratory Distributed Active Archive Center	doi:10.3334/ORNLDAAC/1292	http://dx.doi.org/10.3334/ORNLDAAC/1292	Metolius River	grand fir
COHO_western juniper_Metolius River	Foliage analysis	COHO_western juniper_Metolius River	NACP_TERRA_PNW_leaf_trait.csv	Oak Ridge National Laboratory Distributed Active Archive Center	doi:10.3334/ORNLDAAC/1292	http://dx.doi.org/10.3334/ORNLDAAC/1292	Metolius River	western juniper
COHO_Douglas-fir_Metolius River	Foliage analysis	COHO_Douglas-fir_Metolius River	NACP_TERRA_PNW_leaf_trait.csv	Oak Ridge National Laboratory Distributed Active Archive Center	doi:10.3334/ORNLDAAC/1292	http://dx.doi.org/10.3334/ORNLDAAC/1292	Metolius River	Douglas-fir
ORCA_white fir_Camp Creek	Foliage analysis	ORCA_white fir_Camp Creek	NACP_TERRA_PNW_leaf_trait.csv	Oak Ridge National Laboratory Distributed Active Archive Center	doi:10.3334/ORNLDAAC/1292	http://dx.doi.org/10.3334/ORNLDAAC/1292	Camp Creek	white fir
ORCA_white fir_Strawberry Mountains	Foliage analysis	ORCA_white fir_Strawberry Mountains	NACP_TERRA_PNW_leaf_trait.csv	Oak Ridge National Laboratory Distributed Active Archive Center	doi:10.3334/ORNLDAAC/1292	http://dx.doi.org/10.3334/ORNLDAAC/1292	Strawberry Mountains	white fir
ORCA_white fir_Bear Butte	Foliage analysis	ORCA_white fir_Bear Butte	NACP_TERRA_PNW_leaf_trait.csv	Oak Ridge National Laboratory Distributed Active Archive Center	doi:10.3334/ORNLDAAC/1292	http://dx.doi.org/10.3334/ORNLDAAC/1292	Bear Butte	white fir
ORCA_white fir_Wenaha	Foliage analysis	ORCA_white fir_Wenaha	NACP_TERRA_PNW_leaf_trait.csv	Oak Ridge National Laboratory Distributed Active Archive Center	doi:10.3334/ORNLDAAC/1292	http://dx.doi.org/10.3334/ORNLDAAC/1292	Wenaha	white fir
ORCA_white fir_Halfway	Foliage analysis	ORCA_white fir_Halfway	NACP_TERRA_PNW_leaf_trait.csv	Oak Ridge National Laboratory Distributed Active Archive Center	doi:10.3334/ORNLDAAC/1292	http://dx.doi.org/10.3334/ORNLDAAC/1292	Halfway	white fir
ORCA_white fir_Brushy Mountain	Foliage analysis	ORCA_white fir_Brushy Mountain	NACP_TERRA_PNW_leaf_trait.csv	Oak Ridge National Laboratory Distributed Active Archive Center	doi:10.3334/ORNLDAAC/1292	http://dx.doi.org/10.3334/ORNLDAAC/1292	Brushy Mountain	white fir
ORCA_white fir_Brushy Ridge	Foliage analysis	ORCA_white fir_Brushy Ridge	NACP_TERRA_PNW_leaf_trait.csv	Oak Ridge National Laboratory Distributed Active Archive Center	doi:10.3334/ORNLDAAC/1292	http://dx.doi.org/10.3334/ORNLDAAC/1292	Brushy Ridge	white fir
ORCA_white fir_Genessee	Foliage analysis	ORCA_white fir_Genessee	NACP_TERRA_PNW_leaf_trait.csv	Oak Ridge National Laboratory Distributed Active Archive Center	doi:10.3334/ORNLDAAC/1292	http://dx.doi.org/10.3334/ORNLDAAC/1292	Genessee	white fir
ORCA_white fir_Pine Creek Valley	Foliage analysis	ORCA_white fir_Pine Creek Valley	NACP_TERRA_PNW_leaf_trait.csv	Oak Ridge National Laboratory Distributed Active Archive Center	doi:10.3334/ORNLDAAC/1292	http://dx.doi.org/10.3334/ORNLDAAC/1292	Pine Creek Valley	white fir
ORCA_white fir_Picket Peak	Foliage analysis	ORCA_white fir_Picket Peak	NACP_TERRA_PNW_leaf_trait.csv	Oak Ridge National Laboratory Distributed Active Archive Center	doi:10.3334/ORNLDAAC/1292	http://dx.doi.org/10.3334/ORNLDAAC/1292	Picket Peak	white fir
ORCA_white fir_West Emigrant	Foliage analysis	ORCA_white fir_West Emigrant	NACP_TERRA_PNW_leaf_trait.csv	Oak Ridge National Laboratory Distributed Active Archive Center	doi:10.3334/ORNLDAAC/1292	http://dx.doi.org/10.3334/ORNLDAAC/1292	West Emigrant	white fir
ORCA_white fir_Forest Hill	Foliage analysis	ORCA_white fir_Forest Hill	NACP_TERRA_PNW_leaf_trait.csv	Oak Ridge National Laboratory Distributed Active Archive Center	doi:10.3334/ORNLDAAC/1292	http://dx.doi.org/10.3334/ORNLDAAC/1292	Forest Hill	white fir
ORCA_subalpine fir_Wenaha	Foliage analysis	ORCA_subalpine fir_Wenaha	NACP_TERRA_PNW_leaf_trait.csv	Oak Ridge National Laboratory Distributed Active Archive Center	doi:10.3334/ORNLDAAC/1292	http://dx.doi.org/10.3334/ORNLDAAC/1292	Wenaha	subalpine fir
ORCA_subalpine fir_Pine Creek Valley	Foliage analysis	ORCA_subalpine fir_Pine Creek Valley	NACP_TERRA_PNW_leaf_trait.csv	Oak Ridge National Laboratory Distributed Active Archive Center	doi:10.3334/ORNLDAAC/1292	http://dx.doi.org/10.3334/ORNLDAAC/1292	Pine Creek Valley	subalpine fir
ORCA_subalpine fir_West Emigrant	Foliage analysis	ORCA_subalpine fir_West Emigrant	NACP_TERRA_PNW_leaf_trait.csv	Oak Ridge National Laboratory Distributed Active Archive Center	doi:10.3334/ORNLDAAC/1292	http://dx.doi.org/10.3334/ORNLDAAC/1292	West Emigrant	subalpine fir
ORCA_shasta red fir_Pine Creek Valley	Foliage analysis	ORCA_shasta red fir_Pine Creek Valley	NACP_TERRA_PNW_leaf_trait.csv	Oak Ridge National Laboratory Distributed Active Archive Center	doi:10.3334/ORNLDAAC/1292	http://dx.doi.org/10.3334/ORNLDAAC/1292	Pine Creek Valley	shasta red fir
ORCA_shasta red fir_Picket Peak	Foliage analysis	ORCA_shasta red fir_Picket Peak	NACP_TERRA_PNW_leaf_trait.csv	Oak Ridge National Laboratory Distributed Active Archive Center	doi:10.3334/ORNLDAAC/1292	http://dx.doi.org/10.3334/ORNLDAAC/1292	Picket Peak	shasta red fir
ORCA_shasta red fir_West Emigrant	Foliage analysis	ORCA_shasta red fir_West Emigrant	NACP_TERRA_PNW_leaf_trait.csv	Oak Ridge National Laboratory Distributed Active Archive Center	doi:10.3334/ORNLDAAC/1292	http://dx.doi.org/10.3334/ORNLDAAC/1292	West Emigrant	shasta red fir
ORCA_bigleaf maple_Brushy Mountain	Foliage analysis	ORCA_bigleaf maple_Brushy Mountain	NACP_TERRA_PNW_leaf_trait.csv	Oak Ridge National Laboratory Distributed Active Archive Center	doi:10.3334/ORNLDAAC/1292	http://dx.doi.org/10.3334/ORNLDAAC/1292	Brushy Mountain	bigleaf maple
ORCA_pacific madrone_Brushy Mountain	Foliage analysis	ORCA_pacific madrone_Brushy Mountain	NACP_TERRA_PNW_leaf_trait.csv	Oak Ridge National Laboratory Distributed Active Archive Center	doi:10.3334/ORNLDAAC/1292	http://dx.doi.org/10.3334/ORNLDAAC/1292	Brushy Mountain	pacific madrone
ORCA_pacific madrone_Brushy Ridge	Foliage analysis	ORCA_pacific madrone_Brushy Ridge	NACP_TERRA_PNW_leaf_trait.csv	Oak Ridge National Laboratory Distributed Active Archive Center	doi:10.3334/ORNLDAAC/1292	http://dx.doi.org/10.3334/ORNLDAAC/1292	Brushy Ridge	pacific madrone
ORCA_insence cedar_Brushy Ridge	Foliage analysis	ORCA_insence cedar_Brushy Ridge	NACP_TERRA_PNW_leaf_trait.csv	Oak Ridge National Laboratory Distributed Active Archive Center	doi:10.3334/ORNLDAAC/1292	http://dx.doi.org/10.3334/ORNLDAAC/1292	Brushy Ridge	insence cedar
ORCA_insence cedar_Genessee	Foliage analysis	ORCA_insence cedar_Genessee	NACP_TERRA_PNW_leaf_trait.csv	Oak Ridge National Laboratory Distributed Active Archive Center	doi:10.3334/ORNLDAAC/1292	http://dx.doi.org/10.3334/ORNLDAAC/1292	Genessee	insence cedar
ORCA_insence cedar_Pine Creek Valley	Foliage analysis	ORCA_insence cedar_Pine Creek Valley	NACP_TERRA_PNW_leaf_trait.csv	Oak Ridge National Laboratory Distributed Active Archive Center	doi:10.3334/ORNLDAAC/1292	http://dx.doi.org/10.3334/ORNLDAAC/1292	Pine Creek Valley	insence cedar
ORCA_insence cedar_West Emigrant	Foliage analysis	ORCA_insence cedar_West Emigrant	NACP_TERRA_PNW_leaf_trait.csv	Oak Ridge National Laboratory Distributed Active Archive Center	doi:10.3334/ORNLDAAC/1292	http://dx.doi.org/10.3334/ORNLDAAC/1292	West Emigrant	insence cedar
ORCA_insence cedar_Forest Hill	Foliage analysis	ORCA_insence cedar_Forest Hill	NACP_TERRA_PNW_leaf_trait.csv	Oak Ridge National Laboratory Distributed Active Archive Center	doi:10.3334/ORNLDAAC/1292	http://dx.doi.org/10.3334/ORNLDAAC/1292	Forest Hill	insence cedar
ORCA_mountain mohagany_Camp Creek	Foliage analysis	ORCA_mountain mohagany_Camp Creek	NACP_TERRA_PNW_leaf_trait.csv	Oak Ridge National Laboratory Distributed Active Archive Center	doi:10.3334/ORNLDAAC/1292	http://dx.doi.org/10.3334/ORNLDAAC/1292	Camp Creek	mountain mohagany
ORCA_dogwood_Brushy Mountain	Foliage analysis	ORCA_dogwood_Brushy Mountain	NACP_TERRA_PNW_leaf_trait.csv	Oak Ridge National Laboratory Distributed Active Archive Center	doi:10.3334/ORNLDAAC/1292	http://dx.doi.org/10.3334/ORNLDAAC/1292	Brushy Mountain	dogwood
ORCA_dogwood_Brushy Ridge	Foliage analysis	ORCA_dogwood_Brushy Ridge	NACP_TERRA_PNW_leaf_trait.csv	Oak Ridge National Laboratory Distributed Active Archive Center	doi:10.3334/ORNLDAAC/1292	http://dx.doi.org/10.3334/ORNLDAAC/1292	Brushy Ridge	dogwood
ORCA_western juniper_Bear Butte	Foliage analysis	ORCA_western juniper_Bear Butte	NACP_TERRA_PNW_leaf_trait.csv	Oak Ridge National Laboratory Distributed Active Archive Center	doi:10.3334/ORNLDAAC/1292	http://dx.doi.org/10.3334/ORNLDAAC/1292	Bear Butte	western juniper
ORCA_western juniper_Camp Creek	Foliage analysis	ORCA_western juniper_Camp Creek	NACP_TERRA_PNW_leaf_trait.csv	Oak Ridge National Laboratory Distributed Active Archive Center	doi:10.3334/ORNLDAAC/1292	http://dx.doi.org/10.3334/ORNLDAAC/1292	Camp Creek	western juniper
ORCA_western juniper_Picket Peak	Foliage analysis	ORCA_western juniper_Picket Peak	NACP_TERRA_PNW_leaf_trait.csv	Oak Ridge National Laboratory Distributed Active Archive Center	doi:10.3334/ORNLDAAC/1292	http://dx.doi.org/10.3334/ORNLDAAC/1292	Picket Peak	western juniper
ORCA_western larch_Camp Creek	Foliage analysis	ORCA_western larch_Camp Creek	NACP_TERRA_PNW_leaf_trait.csv	Oak Ridge National Laboratory Distributed Active Archive Center	doi:10.3334/ORNLDAAC/1292	http://dx.doi.org/10.3334/ORNLDAAC/1292	Camp Creek	western larch
ORCA_western larch_Strawberry Mountains	Foliage analysis	ORCA_western larch_Strawberry Mountains	NACP_TERRA_PNW_leaf_trait.csv	Oak Ridge National Laboratory Distributed Active Archive Center	doi:10.3334/ORNLDAAC/1292	http://dx.doi.org/10.3334/ORNLDAAC/1292	Strawberry Mountains	western larch
ORCA_western larch_Wenaha	Foliage analysis	ORCA_western larch_Wenaha	NACP_TERRA_PNW_leaf_trait.csv	Oak Ridge National Laboratory Distributed Active Archive Center	doi:10.3334/ORNLDAAC/1292	http://dx.doi.org/10.3334/ORNLDAAC/1292	Wenaha	western larch
ORCA_tan oak_Brushy Mountain	Foliage analysis	ORCA_tan oak_Brushy Mountain	NACP_TERRA_PNW_leaf_trait.csv	Oak Ridge National Laboratory Distributed Active Archive Center	doi:10.3334/ORNLDAAC/1292	http://dx.doi.org/10.3334/ORNLDAAC/1292	Brushy Mountain	tan oak
ORCA_Engelmann spruce_Camp Creek	Foliage analysis	ORCA_Engelmann spruce_Camp Creek	NACP_TERRA_PNW_leaf_trait.csv	Oak Ridge National Laboratory Distributed Active Archive Center	doi:10.3334/ORNLDAAC/1292	http://dx.doi.org/10.3334/ORNLDAAC/1292	Camp Creek	Engelmann spruce
ORCA_Engelmann spruce_Wenaha	Foliage analysis	ORCA_Engelmann spruce_Wenaha	NACP_TERRA_PNW_leaf_trait.csv	Oak Ridge National Laboratory Distributed Active Archive Center	doi:10.3334/ORNLDAAC/1292	http://dx.doi.org/10.3334/ORNLDAAC/1292	Wenaha	Engelmann spruce
ORCA_lodgepole pine_Camp Creek	Foliage analysis	ORCA_lodgepole pine_Camp Creek	NACP_TERRA_PNW_leaf_trait.csv	Oak Ridge National Laboratory Distributed Active Archive Center	doi:10.3334/ORNLDAAC/1292	http://dx.doi.org/10.3334/ORNLDAAC/1292	Camp Creek	lodgepole pine
ORCA_lodgepole pine_Strawberry Mountains	Foliage analysis	ORCA_lodgepole pine_Strawberry Mountains	NACP_TERRA_PNW_leaf_trait.csv	Oak Ridge National Laboratory Distributed Active Archive Center	doi:10.3334/ORNLDAAC/1292	http://dx.doi.org/10.3334/ORNLDAAC/1292	Strawberry Mountains	lodgepole pine
ORCA_lodgepole pine_Wenaha	Foliage analysis	ORCA_lodgepole pine_Wenaha	NACP_TERRA_PNW_leaf_trait.csv	Oak Ridge National Laboratory Distributed Active Archive Center	doi:10.3334/ORNLDAAC/1292	http://dx.doi.org/10.3334/ORNLDAAC/1292	Wenaha	lodgepole pine
ORCA_lodgepole pine_Picket Peak	Foliage analysis	ORCA_lodgepole pine_Picket Peak	NACP_TERRA_PNW_leaf_trait.csv	Oak Ridge National Laboratory Distributed Active Archive Center	doi:10.3334/ORNLDAAC/1292	http://dx.doi.org/10.3334/ORNLDAAC/1292	Picket Peak	lodgepole pine
ORCA_lodgepole pine_Mammoth	Foliage analysis	ORCA_lodgepole pine_Mammoth	NACP_TERRA_PNW_leaf_trait.csv	Oak Ridge National Laboratory Distributed Active Archive Center	doi:10.3334/ORNLDAAC/1292	http://dx.doi.org/10.3334/ORNLDAAC/1292	Mammoth	lodgepole pine
ORCA_lodgepole pine_Leavitt	Foliage analysis	ORCA_lodgepole pine_Leavitt	NACP_TERRA_PNW_leaf_trait.csv	Oak Ridge National Laboratory Distributed Active Archive Center	doi:10.3334/ORNLDAAC/1292	http://dx.doi.org/10.3334/ORNLDAAC/1292	Leavitt	lodgepole pine
ORCA_jeffery pine_Brushy Ridge	Foliage analysis	ORCA_jeffery pine_Brushy Ridge	NACP_TERRA_PNW_leaf_trait.csv	Oak Ridge National Laboratory Distributed Active Archive Center	doi:10.3334/ORNLDAAC/1292	http://dx.doi.org/10.3334/ORNLDAAC/1292	Brushy Ridge	jeffery pine
ORCA_jeffery pine_Genessee	Foliage analysis	ORCA_jeffery pine_Genessee	NACP_TERRA_PNW_leaf_trait.csv	Oak Ridge National Laboratory Distributed Active Archive Center	doi:10.3334/ORNLDAAC/1292	http://dx.doi.org/10.3334/ORNLDAAC/1292	Genessee	jeffery pine
ORCA_jeffery pine_Pine Creek Valley	Foliage analysis	ORCA_jeffery pine_Pine Creek Valley	NACP_TERRA_PNW_leaf_trait.csv	Oak Ridge National Laboratory Distributed Active Archive Center	doi:10.3334/ORNLDAAC/1292	http://dx.doi.org/10.3334/ORNLDAAC/1292	Pine Creek Valley	jeffery pine
ORCA_jeffery pine_Picket Peak	Foliage analysis	ORCA_jeffery pine_Picket Peak	NACP_TERRA_PNW_leaf_trait.csv	Oak Ridge National Laboratory Distributed Active Archive Center	doi:10.3334/ORNLDAAC/1292	http://dx.doi.org/10.3334/ORNLDAAC/1292	Picket Peak	jeffery pine
ORCA_jeffery pine_West Emigrant	Foliage analysis	ORCA_jeffery pine_West Emigrant	NACP_TERRA_PNW_leaf_trait.csv	Oak Ridge National Laboratory Distributed Active Archive Center	doi:10.3334/ORNLDAAC/1292	http://dx.doi.org/10.3334/ORNLDAAC/1292	West Emigrant	jeffery pine
ORCA_jeffery pine_Mammoth	Foliage analysis	ORCA_jeffery pine_Mammoth	NACP_TERRA_PNW_leaf_trait.csv	Oak Ridge National Laboratory Distributed Active Archive Center	doi:10.3334/ORNLDAAC/1292	http://dx.doi.org/10.3334/ORNLDAAC/1292	Mammoth	jeffery pine
ORCA_sugar pine_Brushy Mountain	Foliage analysis	ORCA_sugar pine_Brushy Mountain	NACP_TERRA_PNW_leaf_trait.csv	Oak Ridge National Laboratory Distributed Active Archive Center	doi:10.3334/ORNLDAAC/1292	http://dx.doi.org/10.3334/ORNLDAAC/1292	Brushy Mountain	sugar pine
ORCA_sugar pine_Brushy Ridge	Foliage analysis	ORCA_sugar pine_Brushy Ridge	NACP_TERRA_PNW_leaf_trait.csv	Oak Ridge National Laboratory Distributed Active Archive Center	doi:10.3334/ORNLDAAC/1292	http://dx.doi.org/10.3334/ORNLDAAC/1292	Brushy Ridge	sugar pine
ORCA_sugar pine_Genessee	Foliage analysis	ORCA_sugar pine_Genessee	NACP_TERRA_PNW_leaf_trait.csv	Oak Ridge National Laboratory Distributed Active Archive Center	doi:10.3334/ORNLDAAC/1292	http://dx.doi.org/10.3334/ORNLDAAC/1292	Genessee	sugar pine
ORCA_sugar pine_West Emigrant	Foliage analysis	ORCA_sugar pine_West Emigrant	NACP_TERRA_PNW_leaf_trait.csv	Oak Ridge National Laboratory Distributed Active Archive Center	doi:10.3334/ORNLDAAC/1292	http://dx.doi.org/10.3334/ORNLDAAC/1292	West Emigrant	sugar pine
ORCA_western white pine_Picket Peak	Foliage analysis	ORCA_western white pine_Picket Peak	NACP_TERRA_PNW_leaf_trait.csv	Oak Ridge National Laboratory Distributed Active Archive Center	doi:10.3334/ORNLDAAC/1292	http://dx.doi.org/10.3334/ORNLDAAC/1292	Picket Peak	western white pine
ORCA_western white pine_Leavitt	Foliage analysis	ORCA_western white pine_Leavitt	NACP_TERRA_PNW_leaf_trait.csv	Oak Ridge National Laboratory Distributed Active Archive Center	doi:10.3334/ORNLDAAC/1292	http://dx.doi.org/10.3334/ORNLDAAC/1292	Leavitt	western white pine
ORCA_ponderosa pine_Bear Butte	Foliage analysis	ORCA_ponderosa pine_Bear Butte	NACP_TERRA_PNW_leaf_trait.csv	Oak Ridge National Laboratory Distributed Active Archive Center	doi:10.3334/ORNLDAAC/1292	http://dx.doi.org/10.3334/ORNLDAAC/1292	Bear Butte	ponderosa pine
ORCA_ponderosa pine_Camp Creek	Foliage analysis	ORCA_ponderosa pine_Camp Creek	NACP_TERRA_PNW_leaf_trait.csv	Oak Ridge National Laboratory Distributed Active Archive Center	doi:10.3334/ORNLDAAC/1292	http://dx.doi.org/10.3334/ORNLDAAC/1292	Camp Creek	ponderosa pine
ORCA_ponderosa pine_Strawberry Mountains	Foliage analysis	ORCA_ponderosa pine_Strawberry Mountains	NACP_TERRA_PNW_leaf_trait.csv	Oak Ridge National Laboratory Distributed Active Archive Center	doi:10.3334/ORNLDAAC/1292	http://dx.doi.org/10.3334/ORNLDAAC/1292	Strawberry Mountains	ponderosa pine
ORCA_ponderosa pine_Halfway	Foliage analysis	ORCA_ponderosa pine_Halfway	NACP_TERRA_PNW_leaf_trait.csv	Oak Ridge National Laboratory Distributed Active Archive Center	doi:10.3334/ORNLDAAC/1292	http://dx.doi.org/10.3334/ORNLDAAC/1292	Halfway	ponderosa pine
ORCA_ponderosa pine_Brushy Ridge	Foliage analysis	ORCA_ponderosa pine_Brushy Ridge	NACP_TERRA_PNW_leaf_trait.csv	Oak Ridge National Laboratory Distributed Active Archive Center	doi:10.3334/ORNLDAAC/1292	http://dx.doi.org/10.3334/ORNLDAAC/1292	Brushy Ridge	ponderosa pine
ORCA_ponderosa pine_Genessee	Foliage analysis	ORCA_ponderosa pine_Genessee	NACP_TERRA_PNW_leaf_trait.csv	Oak Ridge National Laboratory Distributed Active Archive Center	doi:10.3334/ORNLDAAC/1292	http://dx.doi.org/10.3334/ORNLDAAC/1292	Genessee	ponderosa pine
ORCA_ponderosa pine_Forest Hill	Foliage analysis	ORCA_ponderosa pine_Forest Hill	NACP_TERRA_PNW_leaf_trait.csv	Oak Ridge National Laboratory Distributed Active Archive Center	doi:10.3334/ORNLDAAC/1292	http://dx.doi.org/10.3334/ORNLDAAC/1292	Forest Hill	ponderosa pine
ORCA_Douglas-fir_Bear Butte	Foliage analysis	ORCA_Douglas-fir_Bear Butte	NACP_TERRA_PNW_leaf_trait.csv	Oak Ridge National Laboratory Distributed Active Archive Center	doi:10.3334/ORNLDAAC/1292	http://dx.doi.org/10.3334/ORNLDAAC/1292	Bear Butte	Douglas-fir
ORCA_Douglas-fir_Camp Creek	Foliage analysis	ORCA_Douglas-fir_Camp Creek	NACP_TERRA_PNW_leaf_trait.csv	Oak Ridge National Laboratory Distributed Active Archive Center	doi:10.3334/ORNLDAAC/1292	http://dx.doi.org/10.3334/ORNLDAAC/1292	Camp Creek	Douglas-fir
ORCA_Douglas-fir_Strawberry Mountains	Foliage analysis	ORCA_Douglas-fir_Strawberry Mountains	NACP_TERRA_PNW_leaf_trait.csv	Oak Ridge National Laboratory Distributed Active Archive Center	doi:10.3334/ORNLDAAC/1292	http://dx.doi.org/10.3334/ORNLDAAC/1292	Strawberry Mountains	Douglas-fir
ORCA_Douglas-fir_Halfway	Foliage analysis	ORCA_Douglas-fir_Halfway	NACP_TERRA_PNW_leaf_trait.csv	Oak Ridge National Laboratory Distributed Active Archive Center	doi:10.3334/ORNLDAAC/1292	http://dx.doi.org/10.3334/ORNLDAAC/1292	Halfway	Douglas-fir
ORCA_Douglas-fir_Brushy Mountain	Foliage analysis	ORCA_Douglas-fir_Brushy Mountain	NACP_TERRA_PNW_leaf_trait.csv	Oak Ridge National Laboratory Distributed Active Archive Center	doi:10.3334/ORNLDAAC/1292	http://dx.doi.org/10.3334/ORNLDAAC/1292	Brushy Mountain	Douglas-fir
ORCA_Douglas-fir_Brushy Ridge	Foliage analysis	ORCA_Douglas-fir_Brushy Ridge	NACP_TERRA_PNW_leaf_trait.csv	Oak Ridge National Laboratory Distributed Active Archive Center	doi:10.3334/ORNLDAAC/1292	http://dx.doi.org/10.3334/ORNLDAAC/1292	Brushy Ridge	Douglas-fir
ORCA_Douglas-fir_Genessee	Foliage analysis	ORCA_Douglas-fir_Genessee	NACP_TERRA_PNW_leaf_trait.csv	Oak Ridge National Laboratory Distributed Active Archive Center	doi:10.3334/ORNLDAAC/1292	http://dx.doi.org/10.3334/ORNLDAAC/1292	Genessee	Douglas-fir
ORCA_canyon live oak_Brushy Mountain	Foliage analysis	ORCA_canyon live oak_Brushy Mountain	NACP_TERRA_PNW_leaf_trait.csv	Oak Ridge National Laboratory Distributed Active Archive Center	doi:10.3334/ORNLDAAC/1292	http://dx.doi.org/10.3334/ORNLDAAC/1292	Brushy Mountain	canyon live oak
ORCA_canyon live oak_Brushy Ridge	Foliage analysis	ORCA_canyon live oak_Brushy Ridge	NACP_TERRA_PNW_leaf_trait.csv	Oak Ridge National Laboratory Distributed Active Archive Center	doi:10.3334/ORNLDAAC/1292	http://dx.doi.org/10.3334/ORNLDAAC/1292	Brushy Ridge	canyon live oak
ORCA_Oregon white oak_Forest Hill	Foliage analysis	ORCA_Oregon white oak_Forest Hill	NACP_TERRA_PNW_leaf_trait.csv	Oak Ridge National Laboratory Distributed Active Archive Center	doi:10.3334/ORNLDAAC/1292	http://dx.doi.org/10.3334/ORNLDAAC/1292	Forest Hill	Oregon white oak
ORCA_black oak_Brushy Mountain	Foliage analysis	ORCA_black oak_Brushy Mountain	NACP_TERRA_PNW_leaf_trait.csv	Oak Ridge National Laboratory Distributed Active Archive Center	doi:10.3334/ORNLDAAC/1292	http://dx.doi.org/10.3334/ORNLDAAC/1292	Brushy Mountain	black oak
ORCA_black oak_Brushy Ridge	Foliage analysis	ORCA_black oak_Brushy Ridge	NACP_TERRA_PNW_leaf_trait.csv	Oak Ridge National Laboratory Distributed Active Archive Center	doi:10.3334/ORNLDAAC/1292	http://dx.doi.org/10.3334/ORNLDAAC/1292	Brushy Ridge	black oak
METOFIRE_grand fir_Metolius River	Foliage analysis	METOFIRE_grand fir_Metolius River	NACP_TERRA_PNW_leaf_trait.csv	Oak Ridge National Laboratory Distributed Active Archive Center	doi:10.3334/ORNLDAAC/1292	http://dx.doi.org/10.3334/ORNLDAAC/1292	Metolius River	grand fir
METOFIRE_Douglas-fir_Metolius River	Foliage analysis	METOFIRE_Douglas-fir_Metolius River	NACP_TERRA_PNW_leaf_trait.csv	Oak Ridge National Laboratory Distributed Active Archive Center	doi:10.3334/ORNLDAAC/1292	http://dx.doi.org/10.3334/ORNLDAAC/1292	Metolius River	Douglas-fir
CADIS_grand fir_Metolius River	Foliage analysis	CADIS_grand fir_Metolius River	NACP_TERRA_PNW_leaf_trait.csv	Oak Ridge National Laboratory Distributed Active Archive Center	doi:10.3334/ORNLDAAC/1292	http://dx.doi.org/10.3334/ORNLDAAC/1292	Metolius River	grand fir
CADIS_noble fir_Metolius River	Foliage analysis	CADIS_noble fir_Metolius River	NACP_TERRA_PNW_leaf_trait.csv	Oak Ridge National Laboratory Distributed Active Archive Center	doi:10.3334/ORNLDAAC/1292	http://dx.doi.org/10.3334/ORNLDAAC/1292	Metolius River	noble fir
CADIS_incense cedar_Metolius River	Foliage analysis	CADIS_incense cedar_Metolius River	NACP_TERRA_PNW_leaf_trait.csv	Oak Ridge National Laboratory Distributed Active Archive Center	doi:10.3334/ORNLDAAC/1292	http://dx.doi.org/10.3334/ORNLDAAC/1292	Metolius River	incense cedar
CADIS_western juniper_Metolius River	Foliage analysis	CADIS_western juniper_Metolius River	NACP_TERRA_PNW_leaf_trait.csv	Oak Ridge National Laboratory Distributed Active Archive Center	doi:10.3334/ORNLDAAC/1292	http://dx.doi.org/10.3334/ORNLDAAC/1292	Metolius River	western juniper
CADIS_lodgepole pine_Metolius River	Foliage analysis	CADIS_lodgepole pine_Metolius River	NACP_TERRA_PNW_leaf_trait.csv	Oak Ridge National Laboratory Distributed Active Archive Center	doi:10.3334/ORNLDAAC/1292	http://dx.doi.org/10.3334/ORNLDAAC/1292	Metolius River	lodgepole pine
CADIS_ponderosa pine_Metolius River	Foliage analysis	CADIS_ponderosa pine_Metolius River	NACP_TERRA_PNW_leaf_trait.csv	Oak Ridge National Laboratory Distributed Active Archive Center	doi:10.3334/ORNLDAAC/1292	http://dx.doi.org/10.3334/ORNLDAAC/1292	Metolius River	ponderosa pine
