# Supplementary material for: Plant traits, productivity, biomass and soil properties from forest sites in the Pacific Northwest, 1999–2014
Source: Sci Data. 2016 Jan 19;3:160002. doi: 10.1038/sdata.2016.2 (PMC4718046; doi:10.1038/sdata.2016.2)
Supplement: Supplementary file 1 [file sdata20162-isa1.zip › a_biomass_Berner.txt]

Sample Name	Protocol REF	Assay Name	Raw Data File	Comment [Data Repository]	Comment [Data Record Accession]	Comment [Data Record URI]	Factor Value[geographical location]
801_Metolius River	Stand characterization	801_Metolius River	NACP_TERRA_PNW_forest_biomass_productivity.csv	Oak Ridge National Laboratory Distributed Active Archive Center	doi:10.3334/ORNLDAAC/1292	http://dx.doi.org/10.3334/ORNLDAAC/1292	Metolius River
802_Metolius River	Stand characterization	802_Metolius River	NACP_TERRA_PNW_forest_biomass_productivity.csv	Oak Ridge National Laboratory Distributed Active Archive Center	doi:10.3334/ORNLDAAC/1292	http://dx.doi.org/10.3334/ORNLDAAC/1292	Metolius River
803_Metolius River	Stand characterization	803_Metolius River	NACP_TERRA_PNW_forest_biomass_productivity.csv	Oak Ridge National Laboratory Distributed Active Archive Center	doi:10.3334/ORNLDAAC/1292	http://dx.doi.org/10.3334/ORNLDAAC/1292	Metolius River
804_Metolius River	Stand characterization	804_Metolius River	NACP_TERRA_PNW_forest_biomass_productivity.csv	Oak Ridge National Laboratory Distributed Active Archive Center	doi:10.3334/ORNLDAAC/1292	http://dx.doi.org/10.3334/ORNLDAAC/1292	Metolius River
805_Metolius River	Stand characterization	805_Metolius River	NACP_TERRA_PNW_forest_biomass_productivity.csv	Oak Ridge National Laboratory Distributed Active Archive Center	doi:10.3334/ORNLDAAC/1292	http://dx.doi.org/10.3334/ORNLDAAC/1292	Metolius River
806_Metolius River	Stand characterization	806_Metolius River	NACP_TERRA_PNW_forest_biomass_productivity.csv	Oak Ridge National Laboratory Distributed Active Archive Center	doi:10.3334/ORNLDAAC/1292	http://dx.doi.org/10.3334/ORNLDAAC/1292	Metolius River
807_Metolius River	Stand characterization	807_Metolius River	NACP_TERRA_PNW_forest_biomass_productivity.csv	Oak Ridge National Laboratory Distributed Active Archive Center	doi:10.3334/ORNLDAAC/1292	http://dx.doi.org/10.3334/ORNLDAAC/1292	Metolius River
808_Metolius River	Stand characterization	808_Metolius River	NACP_TERRA_PNW_forest_biomass_productivity.csv	Oak Ridge National Laboratory Distributed Active Archive Center	doi:10.3334/ORNLDAAC/1292	http://dx.doi.org/10.3334/ORNLDAAC/1292	Metolius River
809_Metolius River	Stand characterization	809_Metolius River	NACP_TERRA_PNW_forest_biomass_productivity.csv	Oak Ridge National Laboratory Distributed Active Archive Center	doi:10.3334/ORNLDAAC/1292	http://dx.doi.org/10.3334/ORNLDAAC/1292	Metolius River
810_Metolius River	Stand characterization	810_Metolius River	NACP_TERRA_PNW_forest_biomass_productivity.csv	Oak Ridge National Laboratory Distributed Active Archive Center	doi:10.3334/ORNLDAAC/1292	http://dx.doi.org/10.3334/ORNLDAAC/1292	Metolius River
811_Metolius River	Stand characterization	811_Metolius River	NACP_TERRA_PNW_forest_biomass_productivity.csv	Oak Ridge National Laboratory Distributed Active Archive Center	doi:10.3334/ORNLDAAC/1292	http://dx.doi.org/10.3334/ORNLDAAC/1292	Metolius River
812_Metolius River	Stand characterization	812_Metolius River	NACP_TERRA_PNW_forest_biomass_productivity.csv	Oak Ridge National Laboratory Distributed Active Archive Center	doi:10.3334/ORNLDAAC/1292	http://dx.doi.org/10.3334/ORNLDAAC/1292	Metolius River
813_Metolius River	Stand characterization	813_Metolius River	NACP_TERRA_PNW_forest_biomass_productivity.csv	Oak Ridge National Laboratory Distributed Active Archive Center	doi:10.3334/ORNLDAAC/1292	http://dx.doi.org/10.3334/ORNLDAAC/1292	Metolius River
814_Metolius River	Stand characterization	814_Metolius River	NACP_TERRA_PNW_forest_biomass_productivity.csv	Oak Ridge National Laboratory Distributed Active Archive Center	doi:10.3334/ORNLDAAC/1292	http://dx.doi.org/10.3334/ORNLDAAC/1292	Metolius River
815_Metolius River	Stand characterization	815_Metolius River	NACP_TERRA_PNW_forest_biomass_productivity.csv	Oak Ridge National Laboratory Distributed Active Archive Center	doi:10.3334/ORNLDAAC/1292	http://dx.doi.org/10.3334/ORNLDAAC/1292	Metolius River
816_Metolius River	Stand characterization	816_Metolius River	NACP_TERRA_PNW_forest_biomass_productivity.csv	Oak Ridge National Laboratory Distributed Active Archive Center	doi:10.3334/ORNLDAAC/1292	http://dx.doi.org/10.3334/ORNLDAAC/1292	Metolius River
817_Metolius River	Stand characterization	817_Metolius River	NACP_TERRA_PNW_forest_biomass_productivity.csv	Oak Ridge National Laboratory Distributed Active Archive Center	doi:10.3334/ORNLDAAC/1292	http://dx.doi.org/10.3334/ORNLDAAC/1292	Metolius River
818_Metolius River	Stand characterization	818_Metolius River	NACP_TERRA_PNW_forest_biomass_productivity.csv	Oak Ridge National Laboratory Distributed Active Archive Center	doi:10.3334/ORNLDAAC/1292	http://dx.doi.org/10.3334/ORNLDAAC/1292	Metolius River
819_Metolius River	Stand characterization	819_Metolius River	NACP_TERRA_PNW_forest_biomass_productivity.csv	Oak Ridge National Laboratory Distributed Active Archive Center	doi:10.3334/ORNLDAAC/1292	http://dx.doi.org/10.3334/ORNLDAAC/1292	Metolius River
820_Metolius River	Stand characterization	820_Metolius River	NACP_TERRA_PNW_forest_biomass_productivity.csv	Oak Ridge National Laboratory Distributed Active Archive Center	doi:10.3334/ORNLDAAC/1292	http://dx.doi.org/10.3334/ORNLDAAC/1292	Metolius River
1_Cascade Head	Stand characterization	1_Cascade Head	NACP_TERRA_PNW_forest_biomass_productivity.csv	Oak Ridge National Laboratory Distributed Active Archive Center	doi:10.3334/ORNLDAAC/1292	http://dx.doi.org/10.3334/ORNLDAAC/1292	Cascade Head
2_Cascade Head	Stand characterization	2_Cascade Head	NACP_TERRA_PNW_forest_biomass_productivity.csv	Oak Ridge National Laboratory Distributed Active Archive Center	doi:10.3334/ORNLDAAC/1292	http://dx.doi.org/10.3334/ORNLDAAC/1292	Cascade Head
3_Cascade Head	Stand characterization	3_Cascade Head	NACP_TERRA_PNW_forest_biomass_productivity.csv	Oak Ridge National Laboratory Distributed Active Archive Center	doi:10.3334/ORNLDAAC/1292	http://dx.doi.org/10.3334/ORNLDAAC/1292	Cascade Head
6_Cascade Head	Stand characterization	6_Cascade Head	NACP_TERRA_PNW_forest_biomass_productivity.csv	Oak Ridge National Laboratory Distributed Active Archive Center	doi:10.3334/ORNLDAAC/1292	http://dx.doi.org/10.3334/ORNLDAAC/1292	Cascade Head
7_Cascade Head	Stand characterization	7_Cascade Head	NACP_TERRA_PNW_forest_biomass_productivity.csv	Oak Ridge National Laboratory Distributed Active Archive Center	doi:10.3334/ORNLDAAC/1292	http://dx.doi.org/10.3334/ORNLDAAC/1292	Cascade Head
9_Cascade Head	Stand characterization	9_Cascade Head	NACP_TERRA_PNW_forest_biomass_productivity.csv	Oak Ridge National Laboratory Distributed Active Archive Center	doi:10.3334/ORNLDAAC/1292	http://dx.doi.org/10.3334/ORNLDAAC/1292	Cascade Head
10_Cascade Head	Stand characterization	10_Cascade Head	NACP_TERRA_PNW_forest_biomass_productivity.csv	Oak Ridge National Laboratory Distributed Active Archive Center	doi:10.3334/ORNLDAAC/1292	http://dx.doi.org/10.3334/ORNLDAAC/1292	Cascade Head
11_Cascade Head	Stand characterization	11_Cascade Head	NACP_TERRA_PNW_forest_biomass_productivity.csv	Oak Ridge National Laboratory Distributed Active Archive Center	doi:10.3334/ORNLDAAC/1292	http://dx.doi.org/10.3334/ORNLDAAC/1292	Cascade Head
12_Cascade Head	Stand characterization	12_Cascade Head	NACP_TERRA_PNW_forest_biomass_productivity.csv	Oak Ridge National Laboratory Distributed Active Archive Center	doi:10.3334/ORNLDAAC/1292	http://dx.doi.org/10.3334/ORNLDAAC/1292	Cascade Head
13_HJ Andrews	Stand characterization	13_HJ Andrews	NACP_TERRA_PNW_forest_biomass_productivity.csv	Oak Ridge National Laboratory Distributed Active Archive Center	doi:10.3334/ORNLDAAC/1292	http://dx.doi.org/10.3334/ORNLDAAC/1292	HJ Andrews
14_HJ Andrews	Stand characterization	14_HJ Andrews	NACP_TERRA_PNW_forest_biomass_productivity.csv	Oak Ridge National Laboratory Distributed Active Archive Center	doi:10.3334/ORNLDAAC/1292	http://dx.doi.org/10.3334/ORNLDAAC/1292	HJ Andrews
15_HJ Andrews	Stand characterization	15_HJ Andrews	NACP_TERRA_PNW_forest_biomass_productivity.csv	Oak Ridge National Laboratory Distributed Active Archive Center	doi:10.3334/ORNLDAAC/1292	http://dx.doi.org/10.3334/ORNLDAAC/1292	HJ Andrews
16_HJ Andrews	Stand characterization	16_HJ Andrews	NACP_TERRA_PNW_forest_biomass_productivity.csv	Oak Ridge National Laboratory Distributed Active Archive Center	doi:10.3334/ORNLDAAC/1292	http://dx.doi.org/10.3334/ORNLDAAC/1292	HJ Andrews
17_HJ Andrews	Stand characterization	17_HJ Andrews	NACP_TERRA_PNW_forest_biomass_productivity.csv	Oak Ridge National Laboratory Distributed Active Archive Center	doi:10.3334/ORNLDAAC/1292	http://dx.doi.org/10.3334/ORNLDAAC/1292	HJ Andrews
18_HJ Andrews	Stand characterization	18_HJ Andrews	NACP_TERRA_PNW_forest_biomass_productivity.csv	Oak Ridge National Laboratory Distributed Active Archive Center	doi:10.3334/ORNLDAAC/1292	http://dx.doi.org/10.3334/ORNLDAAC/1292	HJ Andrews
19_HJ Andrews	Stand characterization	19_HJ Andrews	NACP_TERRA_PNW_forest_biomass_productivity.csv	Oak Ridge National Laboratory Distributed Active Archive Center	doi:10.3334/ORNLDAAC/1292	http://dx.doi.org/10.3334/ORNLDAAC/1292	HJ Andrews
20_HJ Andrews	Stand characterization	20_HJ Andrews	NACP_TERRA_PNW_forest_biomass_productivity.csv	Oak Ridge National Laboratory Distributed Active Archive Center	doi:10.3334/ORNLDAAC/1292	http://dx.doi.org/10.3334/ORNLDAAC/1292	HJ Andrews
21_HJ Andrews	Stand characterization	21_HJ Andrews	NACP_TERRA_PNW_forest_biomass_productivity.csv	Oak Ridge National Laboratory Distributed Active Archive Center	doi:10.3334/ORNLDAAC/1292	http://dx.doi.org/10.3334/ORNLDAAC/1292	HJ Andrews
22_HJ Andrews	Stand characterization	22_HJ Andrews	NACP_TERRA_PNW_forest_biomass_productivity.csv	Oak Ridge National Laboratory Distributed Active Archive Center	doi:10.3334/ORNLDAAC/1292	http://dx.doi.org/10.3334/ORNLDAAC/1292	HJ Andrews
23_HJ Andrews	Stand characterization	23_HJ Andrews	NACP_TERRA_PNW_forest_biomass_productivity.csv	Oak Ridge National Laboratory Distributed Active Archive Center	doi:10.3334/ORNLDAAC/1292	http://dx.doi.org/10.3334/ORNLDAAC/1292	HJ Andrews
24_HJ Andrews	Stand characterization	24_HJ Andrews	NACP_TERRA_PNW_forest_biomass_productivity.csv	Oak Ridge National Laboratory Distributed Active Archive Center	doi:10.3334/ORNLDAAC/1292	http://dx.doi.org/10.3334/ORNLDAAC/1292	HJ Andrews
25_Metolius River	Stand characterization	25_Metolius River	NACP_TERRA_PNW_forest_biomass_productivity.csv	Oak Ridge National Laboratory Distributed Active Archive Center	doi:10.3334/ORNLDAAC/1292	http://dx.doi.org/10.3334/ORNLDAAC/1292	Metolius River
26_Metolius River	Stand characterization	26_Metolius River	NACP_TERRA_PNW_forest_biomass_productivity.csv	Oak Ridge National Laboratory Distributed Active Archive Center	doi:10.3334/ORNLDAAC/1292	http://dx.doi.org/10.3334/ORNLDAAC/1292	Metolius River
27_Metolius River	Stand characterization	27_Metolius River	NACP_TERRA_PNW_forest_biomass_productivity.csv	Oak Ridge National Laboratory Distributed Active Archive Center	doi:10.3334/ORNLDAAC/1292	http://dx.doi.org/10.3334/ORNLDAAC/1292	Metolius River
28_Metolius River	Stand characterization	28_Metolius River	NACP_TERRA_PNW_forest_biomass_productivity.csv	Oak Ridge National Laboratory Distributed Active Archive Center	doi:10.3334/ORNLDAAC/1292	http://dx.doi.org/10.3334/ORNLDAAC/1292	Metolius River
29_Metolius River	Stand characterization	29_Metolius River	NACP_TERRA_PNW_forest_biomass_productivity.csv	Oak Ridge National Laboratory Distributed Active Archive Center	doi:10.3334/ORNLDAAC/1292	http://dx.doi.org/10.3334/ORNLDAAC/1292	Metolius River
30_Metolius River	Stand characterization	30_Metolius River	NACP_TERRA_PNW_forest_biomass_productivity.csv	Oak Ridge National Laboratory Distributed Active Archive Center	doi:10.3334/ORNLDAAC/1292	http://dx.doi.org/10.3334/ORNLDAAC/1292	Metolius River
31_Metolius River	Stand characterization	31_Metolius River	NACP_TERRA_PNW_forest_biomass_productivity.csv	Oak Ridge National Laboratory Distributed Active Archive Center	doi:10.3334/ORNLDAAC/1292	http://dx.doi.org/10.3334/ORNLDAAC/1292	Metolius River
32_Metolius River	Stand characterization	32_Metolius River	NACP_TERRA_PNW_forest_biomass_productivity.csv	Oak Ridge National Laboratory Distributed Active Archive Center	doi:10.3334/ORNLDAAC/1292	http://dx.doi.org/10.3334/ORNLDAAC/1292	Metolius River
33_Metolius River	Stand characterization	33_Metolius River	NACP_TERRA_PNW_forest_biomass_productivity.csv	Oak Ridge National Laboratory Distributed Active Archive Center	doi:10.3334/ORNLDAAC/1292	http://dx.doi.org/10.3334/ORNLDAAC/1292	Metolius River
34_Metolius River	Stand characterization	34_Metolius River	NACP_TERRA_PNW_forest_biomass_productivity.csv	Oak Ridge National Laboratory Distributed Active Archive Center	doi:10.3334/ORNLDAAC/1292	http://dx.doi.org/10.3334/ORNLDAAC/1292	Metolius River
35_Metolius River	Stand characterization	35_Metolius River	NACP_TERRA_PNW_forest_biomass_productivity.csv	Oak Ridge National Laboratory Distributed Active Archive Center	doi:10.3334/ORNLDAAC/1292	http://dx.doi.org/10.3334/ORNLDAAC/1292	Metolius River
36_Metolius River	Stand characterization	36_Metolius River	NACP_TERRA_PNW_forest_biomass_productivity.csv	Oak Ridge National Laboratory Distributed Active Archive Center	doi:10.3334/ORNLDAAC/1292	http://dx.doi.org/10.3334/ORNLDAAC/1292	Metolius River
37_Lookout Mountains	Stand characterization	37_Lookout Mountains	NACP_TERRA_PNW_forest_biomass_productivity.csv	Oak Ridge National Laboratory Distributed Active Archive Center	doi:10.3334/ORNLDAAC/1292	http://dx.doi.org/10.3334/ORNLDAAC/1292	Lookout Mountains
38_Lookout Mountains	Stand characterization	38_Lookout Mountains	NACP_TERRA_PNW_forest_biomass_productivity.csv	Oak Ridge National Laboratory Distributed Active Archive Center	doi:10.3334/ORNLDAAC/1292	http://dx.doi.org/10.3334/ORNLDAAC/1292	Lookout Mountains
39_Lookout Mountains	Stand characterization	39_Lookout Mountains	NACP_TERRA_PNW_forest_biomass_productivity.csv	Oak Ridge National Laboratory Distributed Active Archive Center	doi:10.3334/ORNLDAAC/1292	http://dx.doi.org/10.3334/ORNLDAAC/1292	Lookout Mountains
40_Lookout Mountains	Stand characterization	40_Lookout Mountains	NACP_TERRA_PNW_forest_biomass_productivity.csv	Oak Ridge National Laboratory Distributed Active Archive Center	doi:10.3334/ORNLDAAC/1292	http://dx.doi.org/10.3334/ORNLDAAC/1292	Lookout Mountains
41_Lookout Mountains	Stand characterization	41_Lookout Mountains	NACP_TERRA_PNW_forest_biomass_productivity.csv	Oak Ridge National Laboratory Distributed Active Archive Center	doi:10.3334/ORNLDAAC/1292	http://dx.doi.org/10.3334/ORNLDAAC/1292	Lookout Mountains
42_Lookout Mountains	Stand characterization	42_Lookout Mountains	NACP_TERRA_PNW_forest_biomass_productivity.csv	Oak Ridge National Laboratory Distributed Active Archive Center	doi:10.3334/ORNLDAAC/1292	http://dx.doi.org/10.3334/ORNLDAAC/1292	Lookout Mountains
43_Breitenbush Hot Springs	Stand characterization	43_Breitenbush Hot Springs	NACP_TERRA_PNW_forest_biomass_productivity.csv	Oak Ridge National Laboratory Distributed Active Archive Center	doi:10.3334/ORNLDAAC/1292	http://dx.doi.org/10.3334/ORNLDAAC/1292	Breitenbush Hot Springs
44_Breitenbush Hot Springs	Stand characterization	44_Breitenbush Hot Springs	NACP_TERRA_PNW_forest_biomass_productivity.csv	Oak Ridge National Laboratory Distributed Active Archive Center	doi:10.3334/ORNLDAAC/1292	http://dx.doi.org/10.3334/ORNLDAAC/1292	Breitenbush Hot Springs
45_Breitenbush Hot Springs	Stand characterization	45_Breitenbush Hot Springs	NACP_TERRA_PNW_forest_biomass_productivity.csv	Oak Ridge National Laboratory Distributed Active Archive Center	doi:10.3334/ORNLDAAC/1292	http://dx.doi.org/10.3334/ORNLDAAC/1292	Breitenbush Hot Springs
46_Breitenbush Hot Springs	Stand characterization	46_Breitenbush Hot Springs	NACP_TERRA_PNW_forest_biomass_productivity.csv	Oak Ridge National Laboratory Distributed Active Archive Center	doi:10.3334/ORNLDAAC/1292	http://dx.doi.org/10.3334/ORNLDAAC/1292	Breitenbush Hot Springs
47_Breitenbush Hot Springs	Stand characterization	47_Breitenbush Hot Springs	NACP_TERRA_PNW_forest_biomass_productivity.csv	Oak Ridge National Laboratory Distributed Active Archive Center	doi:10.3334/ORNLDAAC/1292	http://dx.doi.org/10.3334/ORNLDAAC/1292	Breitenbush Hot Springs
48_Breitenbush Hot Springs	Stand characterization	48_Breitenbush Hot Springs	NACP_TERRA_PNW_forest_biomass_productivity.csv	Oak Ridge National Laboratory Distributed Active Archive Center	doi:10.3334/ORNLDAAC/1292	http://dx.doi.org/10.3334/ORNLDAAC/1292	Breitenbush Hot Springs
49_Battle Ax	Stand characterization	49_Battle Ax	NACP_TERRA_PNW_forest_biomass_productivity.csv	Oak Ridge National Laboratory Distributed Active Archive Center	doi:10.3334/ORNLDAAC/1292	http://dx.doi.org/10.3334/ORNLDAAC/1292	Battle Ax
50_Battle Ax	Stand characterization	50_Battle Ax	NACP_TERRA_PNW_forest_biomass_productivity.csv	Oak Ridge National Laboratory Distributed Active Archive Center	doi:10.3334/ORNLDAAC/1292	http://dx.doi.org/10.3334/ORNLDAAC/1292	Battle Ax
52_Battle Ax	Stand characterization	52_Battle Ax	NACP_TERRA_PNW_forest_biomass_productivity.csv	Oak Ridge National Laboratory Distributed Active Archive Center	doi:10.3334/ORNLDAAC/1292	http://dx.doi.org/10.3334/ORNLDAAC/1292	Battle Ax
53_Battle Ax	Stand characterization	53_Battle Ax	NACP_TERRA_PNW_forest_biomass_productivity.csv	Oak Ridge National Laboratory Distributed Active Archive Center	doi:10.3334/ORNLDAAC/1292	http://dx.doi.org/10.3334/ORNLDAAC/1292	Battle Ax
54_Battle Ax	Stand characterization	54_Battle Ax	NACP_TERRA_PNW_forest_biomass_productivity.csv	Oak Ridge National Laboratory Distributed Active Archive Center	doi:10.3334/ORNLDAAC/1292	http://dx.doi.org/10.3334/ORNLDAAC/1292	Battle Ax
55_Mount Jefferson	Stand characterization	55_Mount Jefferson	NACP_TERRA_PNW_forest_biomass_productivity.csv	Oak Ridge National Laboratory Distributed Active Archive Center	doi:10.3334/ORNLDAAC/1292	http://dx.doi.org/10.3334/ORNLDAAC/1292	Mount Jefferson
56_Mount Jefferson	Stand characterization	56_Mount Jefferson	NACP_TERRA_PNW_forest_biomass_productivity.csv	Oak Ridge National Laboratory Distributed Active Archive Center	doi:10.3334/ORNLDAAC/1292	http://dx.doi.org/10.3334/ORNLDAAC/1292	Mount Jefferson
57_Mount Jefferson	Stand characterization	57_Mount Jefferson	NACP_TERRA_PNW_forest_biomass_productivity.csv	Oak Ridge National Laboratory Distributed Active Archive Center	doi:10.3334/ORNLDAAC/1292	http://dx.doi.org/10.3334/ORNLDAAC/1292	Mount Jefferson
59_Mount Jefferson	Stand characterization	59_Mount Jefferson	NACP_TERRA_PNW_forest_biomass_productivity.csv	Oak Ridge National Laboratory Distributed Active Archive Center	doi:10.3334/ORNLDAAC/1292	http://dx.doi.org/10.3334/ORNLDAAC/1292	Mount Jefferson
60_Mount Jefferson	Stand characterization	60_Mount Jefferson	NACP_TERRA_PNW_forest_biomass_productivity.csv	Oak Ridge National Laboratory Distributed Active Archive Center	doi:10.3334/ORNLDAAC/1292	http://dx.doi.org/10.3334/ORNLDAAC/1292	Mount Jefferson
61_Mill City	Stand characterization	61_Mill City	NACP_TERRA_PNW_forest_biomass_productivity.csv	Oak Ridge National Laboratory Distributed Active Archive Center	doi:10.3334/ORNLDAAC/1292	http://dx.doi.org/10.3334/ORNLDAAC/1292	Mill City
62_Mill City	Stand characterization	62_Mill City	NACP_TERRA_PNW_forest_biomass_productivity.csv	Oak Ridge National Laboratory Distributed Active Archive Center	doi:10.3334/ORNLDAAC/1292	http://dx.doi.org/10.3334/ORNLDAAC/1292	Mill City
63_Mill City	Stand characterization	63_Mill City	NACP_TERRA_PNW_forest_biomass_productivity.csv	Oak Ridge National Laboratory Distributed Active Archive Center	doi:10.3334/ORNLDAAC/1292	http://dx.doi.org/10.3334/ORNLDAAC/1292	Mill City
64_Mill City	Stand characterization	64_Mill City	NACP_TERRA_PNW_forest_biomass_productivity.csv	Oak Ridge National Laboratory Distributed Active Archive Center	doi:10.3334/ORNLDAAC/1292	http://dx.doi.org/10.3334/ORNLDAAC/1292	Mill City
65_Mill City	Stand characterization	65_Mill City	NACP_TERRA_PNW_forest_biomass_productivity.csv	Oak Ridge National Laboratory Distributed Active Archive Center	doi:10.3334/ORNLDAAC/1292	http://dx.doi.org/10.3334/ORNLDAAC/1292	Mill City
66_Mill City	Stand characterization	66_Mill City	NACP_TERRA_PNW_forest_biomass_productivity.csv	Oak Ridge National Laboratory Distributed Active Archive Center	doi:10.3334/ORNLDAAC/1292	http://dx.doi.org/10.3334/ORNLDAAC/1292	Mill City
67_Hellion Rapids	Stand characterization	67_Hellion Rapids	NACP_TERRA_PNW_forest_biomass_productivity.csv	Oak Ridge National Laboratory Distributed Active Archive Center	doi:10.3334/ORNLDAAC/1292	http://dx.doi.org/10.3334/ORNLDAAC/1292	Hellion Rapids
68_Hellion Rapids	Stand characterization	68_Hellion Rapids	NACP_TERRA_PNW_forest_biomass_productivity.csv	Oak Ridge National Laboratory Distributed Active Archive Center	doi:10.3334/ORNLDAAC/1292	http://dx.doi.org/10.3334/ORNLDAAC/1292	Hellion Rapids
69_Hellion Rapids	Stand characterization	69_Hellion Rapids	NACP_TERRA_PNW_forest_biomass_productivity.csv	Oak Ridge National Laboratory Distributed Active Archive Center	doi:10.3334/ORNLDAAC/1292	http://dx.doi.org/10.3334/ORNLDAAC/1292	Hellion Rapids
70_Hellion Rapids	Stand characterization	70_Hellion Rapids	NACP_TERRA_PNW_forest_biomass_productivity.csv	Oak Ridge National Laboratory Distributed Active Archive Center	doi:10.3334/ORNLDAAC/1292	http://dx.doi.org/10.3334/ORNLDAAC/1292	Hellion Rapids
71_Hellion Rapids	Stand characterization	71_Hellion Rapids	NACP_TERRA_PNW_forest_biomass_productivity.csv	Oak Ridge National Laboratory Distributed Active Archive Center	doi:10.3334/ORNLDAAC/1292	http://dx.doi.org/10.3334/ORNLDAAC/1292	Hellion Rapids
73_Blue Mountain	Stand characterization	73_Blue Mountain	NACP_TERRA_PNW_forest_biomass_productivity.csv	Oak Ridge National Laboratory Distributed Active Archive Center	doi:10.3334/ORNLDAAC/1292	http://dx.doi.org/10.3334/ORNLDAAC/1292	Blue Mountain
74_Blue Mountain	Stand characterization	74_Blue Mountain	NACP_TERRA_PNW_forest_biomass_productivity.csv	Oak Ridge National Laboratory Distributed Active Archive Center	doi:10.3334/ORNLDAAC/1292	http://dx.doi.org/10.3334/ORNLDAAC/1292	Blue Mountain
75_Blue Mountain	Stand characterization	75_Blue Mountain	NACP_TERRA_PNW_forest_biomass_productivity.csv	Oak Ridge National Laboratory Distributed Active Archive Center	doi:10.3334/ORNLDAAC/1292	http://dx.doi.org/10.3334/ORNLDAAC/1292	Blue Mountain
76_Blue Mountain	Stand characterization	76_Blue Mountain	NACP_TERRA_PNW_forest_biomass_productivity.csv	Oak Ridge National Laboratory Distributed Active Archive Center	doi:10.3334/ORNLDAAC/1292	http://dx.doi.org/10.3334/ORNLDAAC/1292	Blue Mountain
77_Blue Mountain	Stand characterization	77_Blue Mountain	NACP_TERRA_PNW_forest_biomass_productivity.csv	Oak Ridge National Laboratory Distributed Active Archive Center	doi:10.3334/ORNLDAAC/1292	http://dx.doi.org/10.3334/ORNLDAAC/1292	Blue Mountain
78_Blue Mountain	Stand characterization	78_Blue Mountain	NACP_TERRA_PNW_forest_biomass_productivity.csv	Oak Ridge National Laboratory Distributed Active Archive Center	doi:10.3334/ORNLDAAC/1292	http://dx.doi.org/10.3334/ORNLDAAC/1292	Blue Mountain
79_Emigrant Butte	Stand characterization	79_Emigrant Butte	NACP_TERRA_PNW_forest_biomass_productivity.csv	Oak Ridge National Laboratory Distributed Active Archive Center	doi:10.3334/ORNLDAAC/1292	http://dx.doi.org/10.3334/ORNLDAAC/1292	Emigrant Butte
80_Emigrant Butte	Stand characterization	80_Emigrant Butte	NACP_TERRA_PNW_forest_biomass_productivity.csv	Oak Ridge National Laboratory Distributed Active Archive Center	doi:10.3334/ORNLDAAC/1292	http://dx.doi.org/10.3334/ORNLDAAC/1292	Emigrant Butte
81_Emigrant Butte	Stand characterization	81_Emigrant Butte	NACP_TERRA_PNW_forest_biomass_productivity.csv	Oak Ridge National Laboratory Distributed Active Archive Center	doi:10.3334/ORNLDAAC/1292	http://dx.doi.org/10.3334/ORNLDAAC/1292	Emigrant Butte
82_Emigrant Butte	Stand characterization	82_Emigrant Butte	NACP_TERRA_PNW_forest_biomass_productivity.csv	Oak Ridge National Laboratory Distributed Active Archive Center	doi:10.3334/ORNLDAAC/1292	http://dx.doi.org/10.3334/ORNLDAAC/1292	Emigrant Butte
83_Emigrant Butte	Stand characterization	83_Emigrant Butte	NACP_TERRA_PNW_forest_biomass_productivity.csv	Oak Ridge National Laboratory Distributed Active Archive Center	doi:10.3334/ORNLDAAC/1292	http://dx.doi.org/10.3334/ORNLDAAC/1292	Emigrant Butte
84_Emigrant Butte	Stand characterization	84_Emigrant Butte	NACP_TERRA_PNW_forest_biomass_productivity.csv	Oak Ridge National Laboratory Distributed Active Archive Center	doi:10.3334/ORNLDAAC/1292	http://dx.doi.org/10.3334/ORNLDAAC/1292	Emigrant Butte
85_Big Butte Springs	Stand characterization	85_Big Butte Springs	NACP_TERRA_PNW_forest_biomass_productivity.csv	Oak Ridge National Laboratory Distributed Active Archive Center	doi:10.3334/ORNLDAAC/1292	http://dx.doi.org/10.3334/ORNLDAAC/1292	Big Butte Springs
86_Big Butte Springs	Stand characterization	86_Big Butte Springs	NACP_TERRA_PNW_forest_biomass_productivity.csv	Oak Ridge National Laboratory Distributed Active Archive Center	doi:10.3334/ORNLDAAC/1292	http://dx.doi.org/10.3334/ORNLDAAC/1292	Big Butte Springs
87_Big Butte Springs	Stand characterization	87_Big Butte Springs	NACP_TERRA_PNW_forest_biomass_productivity.csv	Oak Ridge National Laboratory Distributed Active Archive Center	doi:10.3334/ORNLDAAC/1292	http://dx.doi.org/10.3334/ORNLDAAC/1292	Big Butte Springs
88_Big Butte Springs	Stand characterization	88_Big Butte Springs	NACP_TERRA_PNW_forest_biomass_productivity.csv	Oak Ridge National Laboratory Distributed Active Archive Center	doi:10.3334/ORNLDAAC/1292	http://dx.doi.org/10.3334/ORNLDAAC/1292	Big Butte Springs
89_Big Butte Springs	Stand characterization	89_Big Butte Springs	NACP_TERRA_PNW_forest_biomass_productivity.csv	Oak Ridge National Laboratory Distributed Active Archive Center	doi:10.3334/ORNLDAAC/1292	http://dx.doi.org/10.3334/ORNLDAAC/1292	Big Butte Springs
90_Big Butte Springs	Stand characterization	90_Big Butte Springs	NACP_TERRA_PNW_forest_biomass_productivity.csv	Oak Ridge National Laboratory Distributed Active Archive Center	doi:10.3334/ORNLDAAC/1292	http://dx.doi.org/10.3334/ORNLDAAC/1292	Big Butte Springs
91_Grants Pass	Stand characterization	91_Grants Pass	NACP_TERRA_PNW_forest_biomass_productivity.csv	Oak Ridge National Laboratory Distributed Active Archive Center	doi:10.3334/ORNLDAAC/1292	http://dx.doi.org/10.3334/ORNLDAAC/1292	Grants Pass
92_Grants Pass	Stand characterization	92_Grants Pass	NACP_TERRA_PNW_forest_biomass_productivity.csv	Oak Ridge National Laboratory Distributed Active Archive Center	doi:10.3334/ORNLDAAC/1292	http://dx.doi.org/10.3334/ORNLDAAC/1292	Grants Pass
93_Grants Pass	Stand characterization	93_Grants Pass	NACP_TERRA_PNW_forest_biomass_productivity.csv	Oak Ridge National Laboratory Distributed Active Archive Center	doi:10.3334/ORNLDAAC/1292	http://dx.doi.org/10.3334/ORNLDAAC/1292	Grants Pass
94_Grants Pass	Stand characterization	94_Grants Pass	NACP_TERRA_PNW_forest_biomass_productivity.csv	Oak Ridge National Laboratory Distributed Active Archive Center	doi:10.3334/ORNLDAAC/1292	http://dx.doi.org/10.3334/ORNLDAAC/1292	Grants Pass
95_Grants Pass	Stand characterization	95_Grants Pass	NACP_TERRA_PNW_forest_biomass_productivity.csv	Oak Ridge National Laboratory Distributed Active Archive Center	doi:10.3334/ORNLDAAC/1292	http://dx.doi.org/10.3334/ORNLDAAC/1292	Grants Pass
96_Grants Pass	Stand characterization	96_Grants Pass	NACP_TERRA_PNW_forest_biomass_productivity.csv	Oak Ridge National Laboratory Distributed Active Archive Center	doi:10.3334/ORNLDAAC/1292	http://dx.doi.org/10.3334/ORNLDAAC/1292	Grants Pass
97_Metolius River	Stand characterization	97_Metolius River	NACP_TERRA_PNW_forest_biomass_productivity.csv	Oak Ridge National Laboratory Distributed Active Archive Center	doi:10.3334/ORNLDAAC/1292	http://dx.doi.org/10.3334/ORNLDAAC/1292	Metolius River
98_Metolius River	Stand characterization	98_Metolius River	NACP_TERRA_PNW_forest_biomass_productivity.csv	Oak Ridge National Laboratory Distributed Active Archive Center	doi:10.3334/ORNLDAAC/1292	http://dx.doi.org/10.3334/ORNLDAAC/1292	Metolius River
99_Metolius River	Stand characterization	99_Metolius River	NACP_TERRA_PNW_forest_biomass_productivity.csv	Oak Ridge National Laboratory Distributed Active Archive Center	doi:10.3334/ORNLDAAC/1292	http://dx.doi.org/10.3334/ORNLDAAC/1292	Metolius River
201_Bear Butte	Stand characterization	201_Bear Butte	NACP_TERRA_PNW_forest_biomass_productivity.csv	Oak Ridge National Laboratory Distributed Active Archive Center	doi:10.3334/ORNLDAAC/1292	http://dx.doi.org/10.3334/ORNLDAAC/1292	Bear Butte
202_Bear Butte	Stand characterization	202_Bear Butte	NACP_TERRA_PNW_forest_biomass_productivity.csv	Oak Ridge National Laboratory Distributed Active Archive Center	doi:10.3334/ORNLDAAC/1292	http://dx.doi.org/10.3334/ORNLDAAC/1292	Bear Butte
203_Bear Butte	Stand characterization	203_Bear Butte	NACP_TERRA_PNW_forest_biomass_productivity.csv	Oak Ridge National Laboratory Distributed Active Archive Center	doi:10.3334/ORNLDAAC/1292	http://dx.doi.org/10.3334/ORNLDAAC/1292	Bear Butte
204_Camp Creek	Stand characterization	204_Camp Creek	NACP_TERRA_PNW_forest_biomass_productivity.csv	Oak Ridge National Laboratory Distributed Active Archive Center	doi:10.3334/ORNLDAAC/1292	http://dx.doi.org/10.3334/ORNLDAAC/1292	Camp Creek
205_Camp Creek	Stand characterization	205_Camp Creek	NACP_TERRA_PNW_forest_biomass_productivity.csv	Oak Ridge National Laboratory Distributed Active Archive Center	doi:10.3334/ORNLDAAC/1292	http://dx.doi.org/10.3334/ORNLDAAC/1292	Camp Creek
206_Camp Creek	Stand characterization	206_Camp Creek	NACP_TERRA_PNW_forest_biomass_productivity.csv	Oak Ridge National Laboratory Distributed Active Archive Center	doi:10.3334/ORNLDAAC/1292	http://dx.doi.org/10.3334/ORNLDAAC/1292	Camp Creek
207_Camp Creek	Stand characterization	207_Camp Creek	NACP_TERRA_PNW_forest_biomass_productivity.csv	Oak Ridge National Laboratory Distributed Active Archive Center	doi:10.3334/ORNLDAAC/1292	http://dx.doi.org/10.3334/ORNLDAAC/1292	Camp Creek
208_Camp Creek	Stand characterization	208_Camp Creek	NACP_TERRA_PNW_forest_biomass_productivity.csv	Oak Ridge National Laboratory Distributed Active Archive Center	doi:10.3334/ORNLDAAC/1292	http://dx.doi.org/10.3334/ORNLDAAC/1292	Camp Creek
210_Strawberry Mountains	Stand characterization	210_Strawberry Mountains	NACP_TERRA_PNW_forest_biomass_productivity.csv	Oak Ridge National Laboratory Distributed Active Archive Center	doi:10.3334/ORNLDAAC/1292	http://dx.doi.org/10.3334/ORNLDAAC/1292	Strawberry Mountains
211_Strawberry Mountains	Stand characterization	211_Strawberry Mountains	NACP_TERRA_PNW_forest_biomass_productivity.csv	Oak Ridge National Laboratory Distributed Active Archive Center	doi:10.3334/ORNLDAAC/1292	http://dx.doi.org/10.3334/ORNLDAAC/1292	Strawberry Mountains
212_Strawberry Mountains	Stand characterization	212_Strawberry Mountains	NACP_TERRA_PNW_forest_biomass_productivity.csv	Oak Ridge National Laboratory Distributed Active Archive Center	doi:10.3334/ORNLDAAC/1292	http://dx.doi.org/10.3334/ORNLDAAC/1292	Strawberry Mountains
213_Strawberry Mountains	Stand characterization	213_Strawberry Mountains	NACP_TERRA_PNW_forest_biomass_productivity.csv	Oak Ridge National Laboratory Distributed Active Archive Center	doi:10.3334/ORNLDAAC/1292	http://dx.doi.org/10.3334/ORNLDAAC/1292	Strawberry Mountains
214_Bear Butte	Stand characterization	214_Bear Butte	NACP_TERRA_PNW_forest_biomass_productivity.csv	Oak Ridge National Laboratory Distributed Active Archive Center	doi:10.3334/ORNLDAAC/1292	http://dx.doi.org/10.3334/ORNLDAAC/1292	Bear Butte
215_Bear Butte	Stand characterization	215_Bear Butte	NACP_TERRA_PNW_forest_biomass_productivity.csv	Oak Ridge National Laboratory Distributed Active Archive Center	doi:10.3334/ORNLDAAC/1292	http://dx.doi.org/10.3334/ORNLDAAC/1292	Bear Butte
216_Wenaha	Stand characterization	216_Wenaha	NACP_TERRA_PNW_forest_biomass_productivity.csv	Oak Ridge National Laboratory Distributed Active Archive Center	doi:10.3334/ORNLDAAC/1292	http://dx.doi.org/10.3334/ORNLDAAC/1292	Wenaha
217_Wenaha	Stand characterization	217_Wenaha	NACP_TERRA_PNW_forest_biomass_productivity.csv	Oak Ridge National Laboratory Distributed Active Archive Center	doi:10.3334/ORNLDAAC/1292	http://dx.doi.org/10.3334/ORNLDAAC/1292	Wenaha
218_Wenaha	Stand characterization	218_Wenaha	NACP_TERRA_PNW_forest_biomass_productivity.csv	Oak Ridge National Laboratory Distributed Active Archive Center	doi:10.3334/ORNLDAAC/1292	http://dx.doi.org/10.3334/ORNLDAAC/1292	Wenaha
219_Wenaha	Stand characterization	219_Wenaha	NACP_TERRA_PNW_forest_biomass_productivity.csv	Oak Ridge National Laboratory Distributed Active Archive Center	doi:10.3334/ORNLDAAC/1292	http://dx.doi.org/10.3334/ORNLDAAC/1292	Wenaha
220_Wenaha	Stand characterization	220_Wenaha	NACP_TERRA_PNW_forest_biomass_productivity.csv	Oak Ridge National Laboratory Distributed Active Archive Center	doi:10.3334/ORNLDAAC/1292	http://dx.doi.org/10.3334/ORNLDAAC/1292	Wenaha
221_Halfway	Stand characterization	221_Halfway	NACP_TERRA_PNW_forest_biomass_productivity.csv	Oak Ridge National Laboratory Distributed Active Archive Center	doi:10.3334/ORNLDAAC/1292	http://dx.doi.org/10.3334/ORNLDAAC/1292	Halfway
222_Halfway	Stand characterization	222_Halfway	NACP_TERRA_PNW_forest_biomass_productivity.csv	Oak Ridge National Laboratory Distributed Active Archive Center	doi:10.3334/ORNLDAAC/1292	http://dx.doi.org/10.3334/ORNLDAAC/1292	Halfway
223_Halfway	Stand characterization	223_Halfway	NACP_TERRA_PNW_forest_biomass_productivity.csv	Oak Ridge National Laboratory Distributed Active Archive Center	doi:10.3334/ORNLDAAC/1292	http://dx.doi.org/10.3334/ORNLDAAC/1292	Halfway
224_Halfway	Stand characterization	224_Halfway	NACP_TERRA_PNW_forest_biomass_productivity.csv	Oak Ridge National Laboratory Distributed Active Archive Center	doi:10.3334/ORNLDAAC/1292	http://dx.doi.org/10.3334/ORNLDAAC/1292	Halfway
225_Halfway	Stand characterization	225_Halfway	NACP_TERRA_PNW_forest_biomass_productivity.csv	Oak Ridge National Laboratory Distributed Active Archive Center	doi:10.3334/ORNLDAAC/1292	http://dx.doi.org/10.3334/ORNLDAAC/1292	Halfway
226_Brushy Mountain	Stand characterization	226_Brushy Mountain	NACP_TERRA_PNW_forest_biomass_productivity.csv	Oak Ridge National Laboratory Distributed Active Archive Center	doi:10.3334/ORNLDAAC/1292	http://dx.doi.org/10.3334/ORNLDAAC/1292	Brushy Mountain
227_Brushy Mountain	Stand characterization	227_Brushy Mountain	NACP_TERRA_PNW_forest_biomass_productivity.csv	Oak Ridge National Laboratory Distributed Active Archive Center	doi:10.3334/ORNLDAAC/1292	http://dx.doi.org/10.3334/ORNLDAAC/1292	Brushy Mountain
228_Brushy Mountain	Stand characterization	228_Brushy Mountain	NACP_TERRA_PNW_forest_biomass_productivity.csv	Oak Ridge National Laboratory Distributed Active Archive Center	doi:10.3334/ORNLDAAC/1292	http://dx.doi.org/10.3334/ORNLDAAC/1292	Brushy Mountain
229_Brushy Mountain	Stand characterization	229_Brushy Mountain	NACP_TERRA_PNW_forest_biomass_productivity.csv	Oak Ridge National Laboratory Distributed Active Archive Center	doi:10.3334/ORNLDAAC/1292	http://dx.doi.org/10.3334/ORNLDAAC/1292	Brushy Mountain
230_Brushy Ridge	Stand characterization	230_Brushy Ridge	NACP_TERRA_PNW_forest_biomass_productivity.csv	Oak Ridge National Laboratory Distributed Active Archive Center	doi:10.3334/ORNLDAAC/1292	http://dx.doi.org/10.3334/ORNLDAAC/1292	Brushy Ridge
231_Brushy Ridge	Stand characterization	231_Brushy Ridge	NACP_TERRA_PNW_forest_biomass_productivity.csv	Oak Ridge National Laboratory Distributed Active Archive Center	doi:10.3334/ORNLDAAC/1292	http://dx.doi.org/10.3334/ORNLDAAC/1292	Brushy Ridge
232_Brushy Ridge	Stand characterization	232_Brushy Ridge	NACP_TERRA_PNW_forest_biomass_productivity.csv	Oak Ridge National Laboratory Distributed Active Archive Center	doi:10.3334/ORNLDAAC/1292	http://dx.doi.org/10.3334/ORNLDAAC/1292	Brushy Ridge
233_Brushy Ridge	Stand characterization	233_Brushy Ridge	NACP_TERRA_PNW_forest_biomass_productivity.csv	Oak Ridge National Laboratory Distributed Active Archive Center	doi:10.3334/ORNLDAAC/1292	http://dx.doi.org/10.3334/ORNLDAAC/1292	Brushy Ridge
234_Brushy Ridge	Stand characterization	234_Brushy Ridge	NACP_TERRA_PNW_forest_biomass_productivity.csv	Oak Ridge National Laboratory Distributed Active Archive Center	doi:10.3334/ORNLDAAC/1292	http://dx.doi.org/10.3334/ORNLDAAC/1292	Brushy Ridge
235_Brushy Ridge	Stand characterization	235_Brushy Ridge	NACP_TERRA_PNW_forest_biomass_productivity.csv	Oak Ridge National Laboratory Distributed Active Archive Center	doi:10.3334/ORNLDAAC/1292	http://dx.doi.org/10.3334/ORNLDAAC/1292	Brushy Ridge
236_Genessee	Stand characterization	236_Genessee	NACP_TERRA_PNW_forest_biomass_productivity.csv	Oak Ridge National Laboratory Distributed Active Archive Center	doi:10.3334/ORNLDAAC/1292	http://dx.doi.org/10.3334/ORNLDAAC/1292	Genessee
237_Genessee	Stand characterization	237_Genessee	NACP_TERRA_PNW_forest_biomass_productivity.csv	Oak Ridge National Laboratory Distributed Active Archive Center	doi:10.3334/ORNLDAAC/1292	http://dx.doi.org/10.3334/ORNLDAAC/1292	Genessee
238_Genessee	Stand characterization	238_Genessee	NACP_TERRA_PNW_forest_biomass_productivity.csv	Oak Ridge National Laboratory Distributed Active Archive Center	doi:10.3334/ORNLDAAC/1292	http://dx.doi.org/10.3334/ORNLDAAC/1292	Genessee
239_Genessee	Stand characterization	239_Genessee	NACP_TERRA_PNW_forest_biomass_productivity.csv	Oak Ridge National Laboratory Distributed Active Archive Center	doi:10.3334/ORNLDAAC/1292	http://dx.doi.org/10.3334/ORNLDAAC/1292	Genessee
240_Genessee	Stand characterization	240_Genessee	NACP_TERRA_PNW_forest_biomass_productivity.csv	Oak Ridge National Laboratory Distributed Active Archive Center	doi:10.3334/ORNLDAAC/1292	http://dx.doi.org/10.3334/ORNLDAAC/1292	Genessee
241_Pine Creek Valley	Stand characterization	241_Pine Creek Valley	NACP_TERRA_PNW_forest_biomass_productivity.csv	Oak Ridge National Laboratory Distributed Active Archive Center	doi:10.3334/ORNLDAAC/1292	http://dx.doi.org/10.3334/ORNLDAAC/1292	Pine Creek Valley
242_Pine Creek Valley	Stand characterization	242_Pine Creek Valley	NACP_TERRA_PNW_forest_biomass_productivity.csv	Oak Ridge National Laboratory Distributed Active Archive Center	doi:10.3334/ORNLDAAC/1292	http://dx.doi.org/10.3334/ORNLDAAC/1292	Pine Creek Valley
243_Pine Creek Valley	Stand characterization	243_Pine Creek Valley	NACP_TERRA_PNW_forest_biomass_productivity.csv	Oak Ridge National Laboratory Distributed Active Archive Center	doi:10.3334/ORNLDAAC/1292	http://dx.doi.org/10.3334/ORNLDAAC/1292	Pine Creek Valley
244_Pine Creek Valley	Stand characterization	244_Pine Creek Valley	NACP_TERRA_PNW_forest_biomass_productivity.csv	Oak Ridge National Laboratory Distributed Active Archive Center	doi:10.3334/ORNLDAAC/1292	http://dx.doi.org/10.3334/ORNLDAAC/1292	Pine Creek Valley
245_Pine Creek Valley	Stand characterization	245_Pine Creek Valley	NACP_TERRA_PNW_forest_biomass_productivity.csv	Oak Ridge National Laboratory Distributed Active Archive Center	doi:10.3334/ORNLDAAC/1292	http://dx.doi.org/10.3334/ORNLDAAC/1292	Pine Creek Valley
246_Picket Peak	Stand characterization	246_Picket Peak	NACP_TERRA_PNW_forest_biomass_productivity.csv	Oak Ridge National Laboratory Distributed Active Archive Center	doi:10.3334/ORNLDAAC/1292	http://dx.doi.org/10.3334/ORNLDAAC/1292	Picket Peak
247_Picket Peak	Stand characterization	247_Picket Peak	NACP_TERRA_PNW_forest_biomass_productivity.csv	Oak Ridge National Laboratory Distributed Active Archive Center	doi:10.3334/ORNLDAAC/1292	http://dx.doi.org/10.3334/ORNLDAAC/1292	Picket Peak
248_Picket Peak	Stand characterization	248_Picket Peak	NACP_TERRA_PNW_forest_biomass_productivity.csv	Oak Ridge National Laboratory Distributed Active Archive Center	doi:10.3334/ORNLDAAC/1292	http://dx.doi.org/10.3334/ORNLDAAC/1292	Picket Peak
249_Picket Peak	Stand characterization	249_Picket Peak	NACP_TERRA_PNW_forest_biomass_productivity.csv	Oak Ridge National Laboratory Distributed Active Archive Center	doi:10.3334/ORNLDAAC/1292	http://dx.doi.org/10.3334/ORNLDAAC/1292	Picket Peak
250_Picket Peak	Stand characterization	250_Picket Peak	NACP_TERRA_PNW_forest_biomass_productivity.csv	Oak Ridge National Laboratory Distributed Active Archive Center	doi:10.3334/ORNLDAAC/1292	http://dx.doi.org/10.3334/ORNLDAAC/1292	Picket Peak
251_West Emigrant	Stand characterization	251_West Emigrant	NACP_TERRA_PNW_forest_biomass_productivity.csv	Oak Ridge National Laboratory Distributed Active Archive Center	doi:10.3334/ORNLDAAC/1292	http://dx.doi.org/10.3334/ORNLDAAC/1292	West Emigrant
252_West Emigrant	Stand characterization	252_West Emigrant	NACP_TERRA_PNW_forest_biomass_productivity.csv	Oak Ridge National Laboratory Distributed Active Archive Center	doi:10.3334/ORNLDAAC/1292	http://dx.doi.org/10.3334/ORNLDAAC/1292	West Emigrant
253_Mammoth	Stand characterization	253_Mammoth	NACP_TERRA_PNW_forest_biomass_productivity.csv	Oak Ridge National Laboratory Distributed Active Archive Center	doi:10.3334/ORNLDAAC/1292	http://dx.doi.org/10.3334/ORNLDAAC/1292	Mammoth
254_Mammoth	Stand characterization	254_Mammoth	NACP_TERRA_PNW_forest_biomass_productivity.csv	Oak Ridge National Laboratory Distributed Active Archive Center	doi:10.3334/ORNLDAAC/1292	http://dx.doi.org/10.3334/ORNLDAAC/1292	Mammoth
255_Mammoth	Stand characterization	255_Mammoth	NACP_TERRA_PNW_forest_biomass_productivity.csv	Oak Ridge National Laboratory Distributed Active Archive Center	doi:10.3334/ORNLDAAC/1292	http://dx.doi.org/10.3334/ORNLDAAC/1292	Mammoth
256_Leavitt	Stand characterization	256_Leavitt	NACP_TERRA_PNW_forest_biomass_productivity.csv	Oak Ridge National Laboratory Distributed Active Archive Center	doi:10.3334/ORNLDAAC/1292	http://dx.doi.org/10.3334/ORNLDAAC/1292	Leavitt
257_Leavitt	Stand characterization	257_Leavitt	NACP_TERRA_PNW_forest_biomass_productivity.csv	Oak Ridge National Laboratory Distributed Active Archive Center	doi:10.3334/ORNLDAAC/1292	http://dx.doi.org/10.3334/ORNLDAAC/1292	Leavitt
258_Leavitt	Stand characterization	258_Leavitt	NACP_TERRA_PNW_forest_biomass_productivity.csv	Oak Ridge National Laboratory Distributed Active Archive Center	doi:10.3334/ORNLDAAC/1292	http://dx.doi.org/10.3334/ORNLDAAC/1292	Leavitt
259_West Emigrant	Stand characterization	259_West Emigrant	NACP_TERRA_PNW_forest_biomass_productivity.csv	Oak Ridge National Laboratory Distributed Active Archive Center	doi:10.3334/ORNLDAAC/1292	http://dx.doi.org/10.3334/ORNLDAAC/1292	West Emigrant
260_Leavitt	Stand characterization	260_Leavitt	NACP_TERRA_PNW_forest_biomass_productivity.csv	Oak Ridge National Laboratory Distributed Active Archive Center	doi:10.3334/ORNLDAAC/1292	http://dx.doi.org/10.3334/ORNLDAAC/1292	Leavitt
300_Forest Hill	Stand characterization	300_Forest Hill	NACP_TERRA_PNW_forest_biomass_productivity.csv	Oak Ridge National Laboratory Distributed Active Archive Center	doi:10.3334/ORNLDAAC/1292	http://dx.doi.org/10.3334/ORNLDAAC/1292	Forest Hill
301_Forest Hill	Stand characterization	301_Forest Hill	NACP_TERRA_PNW_forest_biomass_productivity.csv	Oak Ridge National Laboratory Distributed Active Archive Center	doi:10.3334/ORNLDAAC/1292	http://dx.doi.org/10.3334/ORNLDAAC/1292	Forest Hill
302_Forest Hill	Stand characterization	302_Forest Hill	NACP_TERRA_PNW_forest_biomass_productivity.csv	Oak Ridge National Laboratory Distributed Active Archive Center	doi:10.3334/ORNLDAAC/1292	http://dx.doi.org/10.3334/ORNLDAAC/1292	Forest Hill
303_Forest Hill	Stand characterization	303_Forest Hill	NACP_TERRA_PNW_forest_biomass_productivity.csv	Oak Ridge National Laboratory Distributed Active Archive Center	doi:10.3334/ORNLDAAC/1292	http://dx.doi.org/10.3334/ORNLDAAC/1292	Forest Hill
304_Forest Hill	Stand characterization	304_Forest Hill	NACP_TERRA_PNW_forest_biomass_productivity.csv	Oak Ridge National Laboratory Distributed Active Archive Center	doi:10.3334/ORNLDAAC/1292	http://dx.doi.org/10.3334/ORNLDAAC/1292	Forest Hill
305_Forest Hill	Stand characterization	305_Forest Hill	NACP_TERRA_PNW_forest_biomass_productivity.csv	Oak Ridge National Laboratory Distributed Active Archive Center	doi:10.3334/ORNLDAAC/1292	http://dx.doi.org/10.3334/ORNLDAAC/1292	Forest Hill
306_Forest Hill	Stand characterization	306_Forest Hill	NACP_TERRA_PNW_forest_biomass_productivity.csv	Oak Ridge National Laboratory Distributed Active Archive Center	doi:10.3334/ORNLDAAC/1292	http://dx.doi.org/10.3334/ORNLDAAC/1292	Forest Hill
307_Forest Hill	Stand characterization	307_Forest Hill	NACP_TERRA_PNW_forest_biomass_productivity.csv	Oak Ridge National Laboratory Distributed Active Archive Center	doi:10.3334/ORNLDAAC/1292	http://dx.doi.org/10.3334/ORNLDAAC/1292	Forest Hill
308_Forest Hill	Stand characterization	308_Forest Hill	NACP_TERRA_PNW_forest_biomass_productivity.csv	Oak Ridge National Laboratory Distributed Active Archive Center	doi:10.3334/ORNLDAAC/1292	http://dx.doi.org/10.3334/ORNLDAAC/1292	Forest Hill
309_Forest Hill	Stand characterization	309_Forest Hill	NACP_TERRA_PNW_forest_biomass_productivity.csv	Oak Ridge National Laboratory Distributed Active Archive Center	doi:10.3334/ORNLDAAC/1292	http://dx.doi.org/10.3334/ORNLDAAC/1292	Forest Hill
310_Forest Hill	Stand characterization	310_Forest Hill	NACP_TERRA_PNW_forest_biomass_productivity.csv	Oak Ridge National Laboratory Distributed Active Archive Center	doi:10.3334/ORNLDAAC/1292	http://dx.doi.org/10.3334/ORNLDAAC/1292	Forest Hill
311_Forest Hill	Stand characterization	311_Forest Hill	NACP_TERRA_PNW_forest_biomass_productivity.csv	Oak Ridge National Laboratory Distributed Active Archive Center	doi:10.3334/ORNLDAAC/1292	http://dx.doi.org/10.3334/ORNLDAAC/1292	Forest Hill
312_Forest Hill	Stand characterization	312_Forest Hill	NACP_TERRA_PNW_forest_biomass_productivity.csv	Oak Ridge National Laboratory Distributed Active Archive Center	doi:10.3334/ORNLDAAC/1292	http://dx.doi.org/10.3334/ORNLDAAC/1292	Forest Hill
313_Forest Hill	Stand characterization	313_Forest Hill	NACP_TERRA_PNW_forest_biomass_productivity.csv	Oak Ridge National Laboratory Distributed Active Archive Center	doi:10.3334/ORNLDAAC/1292	http://dx.doi.org/10.3334/ORNLDAAC/1292	Forest Hill
901_Metolius River	Stand characterization	901_Metolius River	NACP_TERRA_PNW_forest_biomass_productivity.csv	Oak Ridge National Laboratory Distributed Active Archive Center	doi:10.3334/ORNLDAAC/1292	http://dx.doi.org/10.3334/ORNLDAAC/1292	Metolius River
902_Metolius River	Stand characterization	902_Metolius River	NACP_TERRA_PNW_forest_biomass_productivity.csv	Oak Ridge National Laboratory Distributed Active Archive Center	doi:10.3334/ORNLDAAC/1292	http://dx.doi.org/10.3334/ORNLDAAC/1292	Metolius River
903_Metolius River	Stand characterization	903_Metolius River	NACP_TERRA_PNW_forest_biomass_productivity.csv	Oak Ridge National Laboratory Distributed Active Archive Center	doi:10.3334/ORNLDAAC/1292	http://dx.doi.org/10.3334/ORNLDAAC/1292	Metolius River
904_Metolius River	Stand characterization	904_Metolius River	NACP_TERRA_PNW_forest_biomass_productivity.csv	Oak Ridge National Laboratory Distributed Active Archive Center	doi:10.3334/ORNLDAAC/1292	http://dx.doi.org/10.3334/ORNLDAAC/1292	Metolius River
905_Metolius River	Stand characterization	905_Metolius River	NACP_TERRA_PNW_forest_biomass_productivity.csv	Oak Ridge National Laboratory Distributed Active Archive Center	doi:10.3334/ORNLDAAC/1292	http://dx.doi.org/10.3334/ORNLDAAC/1292	Metolius River
906_Metolius River	Stand characterization	906_Metolius River	NACP_TERRA_PNW_forest_biomass_productivity.csv	Oak Ridge National Laboratory Distributed Active Archive Center	doi:10.3334/ORNLDAAC/1292	http://dx.doi.org/10.3334/ORNLDAAC/1292	Metolius River
907_Metolius River	Stand characterization	907_Metolius River	NACP_TERRA_PNW_forest_biomass_productivity.csv	Oak Ridge National Laboratory Distributed Active Archive Center	doi:10.3334/ORNLDAAC/1292	http://dx.doi.org/10.3334/ORNLDAAC/1292	Metolius River
908_Metolius River	Stand characterization	908_Metolius River	NACP_TERRA_PNW_forest_biomass_productivity.csv	Oak Ridge National Laboratory Distributed Active Archive Center	doi:10.3334/ORNLDAAC/1292	http://dx.doi.org/10.3334/ORNLDAAC/1292	Metolius River
909_Metolius River	Stand characterization	909_Metolius River	NACP_TERRA_PNW_forest_biomass_productivity.csv	Oak Ridge National Laboratory Distributed Active Archive Center	doi:10.3334/ORNLDAAC/1292	http://dx.doi.org/10.3334/ORNLDAAC/1292	Metolius River
910_Metolius River	Stand characterization	910_Metolius River	NACP_TERRA_PNW_forest_biomass_productivity.csv	Oak Ridge National Laboratory Distributed Active Archive Center	doi:10.3334/ORNLDAAC/1292	http://dx.doi.org/10.3334/ORNLDAAC/1292	Metolius River
911_Metolius River	Stand characterization	911_Metolius River	NACP_TERRA_PNW_forest_biomass_productivity.csv	Oak Ridge National Laboratory Distributed Active Archive Center	doi:10.3334/ORNLDAAC/1292	http://dx.doi.org/10.3334/ORNLDAAC/1292	Metolius River
912_Metolius River	Stand characterization	912_Metolius River	NACP_TERRA_PNW_forest_biomass_productivity.csv	Oak Ridge National Laboratory Distributed Active Archive Center	doi:10.3334/ORNLDAAC/1292	http://dx.doi.org/10.3334/ORNLDAAC/1292	Metolius River
913_Metolius River	Stand characterization	913_Metolius River	NACP_TERRA_PNW_forest_biomass_productivity.csv	Oak Ridge National Laboratory Distributed Active Archive Center	doi:10.3334/ORNLDAAC/1292	http://dx.doi.org/10.3334/ORNLDAAC/1292	Metolius River
914_Metolius River	Stand characterization	914_Metolius River	NACP_TERRA_PNW_forest_biomass_productivity.csv	Oak Ridge National Laboratory Distributed Active Archive Center	doi:10.3334/ORNLDAAC/1292	http://dx.doi.org/10.3334/ORNLDAAC/1292	Metolius River
915_Metolius River	Stand characterization	915_Metolius River	NACP_TERRA_PNW_forest_biomass_productivity.csv	Oak Ridge National Laboratory Distributed Active Archive Center	doi:10.3334/ORNLDAAC/1292	http://dx.doi.org/10.3334/ORNLDAAC/1292	Metolius River
916_Metolius River	Stand characterization	916_Metolius River	NACP_TERRA_PNW_forest_biomass_productivity.csv	Oak Ridge National Laboratory Distributed Active Archive Center	doi:10.3334/ORNLDAAC/1292	http://dx.doi.org/10.3334/ORNLDAAC/1292	Metolius River
917_Metolius River	Stand characterization	917_Metolius River	NACP_TERRA_PNW_forest_biomass_productivity.csv	Oak Ridge National Laboratory Distributed Active Archive Center	doi:10.3334/ORNLDAAC/1292	http://dx.doi.org/10.3334/ORNLDAAC/1292	Metolius River
918_Metolius River	Stand characterization	918_Metolius River	NACP_TERRA_PNW_forest_biomass_productivity.csv	Oak Ridge National Laboratory Distributed Active Archive Center	doi:10.3334/ORNLDAAC/1292	http://dx.doi.org/10.3334/ORNLDAAC/1292	Metolius River
919_Metolius River	Stand characterization	919_Metolius River	NACP_TERRA_PNW_forest_biomass_productivity.csv	Oak Ridge National Laboratory Distributed Active Archive Center	doi:10.3334/ORNLDAAC/1292	http://dx.doi.org/10.3334/ORNLDAAC/1292	Metolius River
920_Metolius River	Stand characterization	920_Metolius River	NACP_TERRA_PNW_forest_biomass_productivity.csv	Oak Ridge National Laboratory Distributed Active Archive Center	doi:10.3334/ORNLDAAC/1292	http://dx.doi.org/10.3334/ORNLDAAC/1292	Metolius River
921_Metolius River	Stand characterization	921_Metolius River	NACP_TERRA_PNW_forest_biomass_productivity.csv	Oak Ridge National Laboratory Distributed Active Archive Center	doi:10.3334/ORNLDAAC/1292	http://dx.doi.org/10.3334/ORNLDAAC/1292	Metolius River
922_Metolius River	Stand characterization	922_Metolius River	NACP_TERRA_PNW_forest_biomass_productivity.csv	Oak Ridge National Laboratory Distributed Active Archive Center	doi:10.3334/ORNLDAAC/1292	http://dx.doi.org/10.3334/ORNLDAAC/1292	Metolius River
923_Metolius River	Stand characterization	923_Metolius River	NACP_TERRA_PNW_forest_biomass_productivity.csv	Oak Ridge National Laboratory Distributed Active Archive Center	doi:10.3334/ORNLDAAC/1292	http://dx.doi.org/10.3334/ORNLDAAC/1292	Metolius River
924_Metolius River	Stand characterization	924_Metolius River	NACP_TERRA_PNW_forest_biomass_productivity.csv	Oak Ridge National Laboratory Distributed Active Archive Center	doi:10.3334/ORNLDAAC/1292	http://dx.doi.org/10.3334/ORNLDAAC/1292	Metolius River
925_Metolius River	Stand characterization	925_Metolius River	NACP_TERRA_PNW_forest_biomass_productivity.csv	Oak Ridge National Laboratory Distributed Active Archive Center	doi:10.3334/ORNLDAAC/1292	http://dx.doi.org/10.3334/ORNLDAAC/1292	Metolius River
926_Metolius River	Stand characterization	926_Metolius River	NACP_TERRA_PNW_forest_biomass_productivity.csv	Oak Ridge National Laboratory Distributed Active Archive Center	doi:10.3334/ORNLDAAC/1292	http://dx.doi.org/10.3334/ORNLDAAC/1292	Metolius River
927_Metolius River	Stand characterization	927_Metolius River	NACP_TERRA_PNW_forest_biomass_productivity.csv	Oak Ridge National Laboratory Distributed Active Archive Center	doi:10.3334/ORNLDAAC/1292	http://dx.doi.org/10.3334/ORNLDAAC/1292	Metolius River
928_Metolius River	Stand characterization	928_Metolius River	NACP_TERRA_PNW_forest_biomass_productivity.csv	Oak Ridge National Laboratory Distributed Active Archive Center	doi:10.3334/ORNLDAAC/1292	http://dx.doi.org/10.3334/ORNLDAAC/1292	Metolius River
929_Metolius River	Stand characterization	929_Metolius River	NACP_TERRA_PNW_forest_biomass_productivity.csv	Oak Ridge National Laboratory Distributed Active Archive Center	doi:10.3334/ORNLDAAC/1292	http://dx.doi.org/10.3334/ORNLDAAC/1292	Metolius River
930_Metolius River	Stand characterization	930_Metolius River	NACP_TERRA_PNW_forest_biomass_productivity.csv	Oak Ridge National Laboratory Distributed Active Archive Center	doi:10.3334/ORNLDAAC/1292	http://dx.doi.org/10.3334/ORNLDAAC/1292	Metolius River
931_Metolius River	Stand characterization	931_Metolius River	NACP_TERRA_PNW_forest_biomass_productivity.csv	Oak Ridge National Laboratory Distributed Active Archive Center	doi:10.3334/ORNLDAAC/1292	http://dx.doi.org/10.3334/ORNLDAAC/1292	Metolius River
932_Metolius River	Stand characterization	932_Metolius River	NACP_TERRA_PNW_forest_biomass_productivity.csv	Oak Ridge National Laboratory Distributed Active Archive Center	doi:10.3334/ORNLDAAC/1292	http://dx.doi.org/10.3334/ORNLDAAC/1292	Metolius River
933_Metolius River	Stand characterization	933_Metolius River	NACP_TERRA_PNW_forest_biomass_productivity.csv	Oak Ridge National Laboratory Distributed Active Archive Center	doi:10.3334/ORNLDAAC/1292	http://dx.doi.org/10.3334/ORNLDAAC/1292	Metolius River
934_Metolius River	Stand characterization	934_Metolius River	NACP_TERRA_PNW_forest_biomass_productivity.csv	Oak Ridge National Laboratory Distributed Active Archive Center	doi:10.3334/ORNLDAAC/1292	http://dx.doi.org/10.3334/ORNLDAAC/1292	Metolius River
935_Metolius River	Stand characterization	935_Metolius River	NACP_TERRA_PNW_forest_biomass_productivity.csv	Oak Ridge National Laboratory Distributed Active Archive Center	doi:10.3334/ORNLDAAC/1292	http://dx.doi.org/10.3334/ORNLDAAC/1292	Metolius River
936_Metolius River	Stand characterization	936_Metolius River	NACP_TERRA_PNW_forest_biomass_productivity.csv	Oak Ridge National Laboratory Distributed Active Archive Center	doi:10.3334/ORNLDAAC/1292	http://dx.doi.org/10.3334/ORNLDAAC/1292	Metolius River
937_Metolius River	Stand characterization	937_Metolius River	NACP_TERRA_PNW_forest_biomass_productivity.csv	Oak Ridge National Laboratory Distributed Active Archive Center	doi:10.3334/ORNLDAAC/1292	http://dx.doi.org/10.3334/ORNLDAAC/1292	Metolius River
938_Metolius River	Stand characterization	938_Metolius River	NACP_TERRA_PNW_forest_biomass_productivity.csv	Oak Ridge National Laboratory Distributed Active Archive Center	doi:10.3334/ORNLDAAC/1292	http://dx.doi.org/10.3334/ORNLDAAC/1292	Metolius River
939_Metolius River	Stand characterization	939_Metolius River	NACP_TERRA_PNW_forest_biomass_productivity.csv	Oak Ridge National Laboratory Distributed Active Archive Center	doi:10.3334/ORNLDAAC/1292	http://dx.doi.org/10.3334/ORNLDAAC/1292	Metolius River
940_Metolius River	Stand characterization	940_Metolius River	NACP_TERRA_PNW_forest_biomass_productivity.csv	Oak Ridge National Laboratory Distributed Active Archive Center	doi:10.3334/ORNLDAAC/1292	http://dx.doi.org/10.3334/ORNLDAAC/1292	Metolius River
941_Metolius River	Stand characterization	941_Metolius River	NACP_TERRA_PNW_forest_biomass_productivity.csv	Oak Ridge National Laboratory Distributed Active Archive Center	doi:10.3334/ORNLDAAC/1292	http://dx.doi.org/10.3334/ORNLDAAC/1292	Metolius River
942_Metolius River	Stand characterization	942_Metolius River	NACP_TERRA_PNW_forest_biomass_productivity.csv	Oak Ridge National Laboratory Distributed Active Archive Center	doi:10.3334/ORNLDAAC/1292	http://dx.doi.org/10.3334/ORNLDAAC/1292	Metolius River
943_Metolius River	Stand characterization	943_Metolius River	NACP_TERRA_PNW_forest_biomass_productivity.csv	Oak Ridge National Laboratory Distributed Active Archive Center	doi:10.3334/ORNLDAAC/1292	http://dx.doi.org/10.3334/ORNLDAAC/1292	Metolius River
944_Metolius River	Stand characterization	944_Metolius River	NACP_TERRA_PNW_forest_biomass_productivity.csv	Oak Ridge National Laboratory Distributed Active Archive Center	doi:10.3334/ORNLDAAC/1292	http://dx.doi.org/10.3334/ORNLDAAC/1292	Metolius River
945_Metolius River	Stand characterization	945_Metolius River	NACP_TERRA_PNW_forest_biomass_productivity.csv	Oak Ridge National Laboratory Distributed Active Archive Center	doi:10.3334/ORNLDAAC/1292	http://dx.doi.org/10.3334/ORNLDAAC/1292	Metolius River
946_Metolius River	Stand characterization	946_Metolius River	NACP_TERRA_PNW_forest_biomass_productivity.csv	Oak Ridge National Laboratory Distributed Active Archive Center	doi:10.3334/ORNLDAAC/1292	http://dx.doi.org/10.3334/ORNLDAAC/1292	Metolius River
947_Metolius River	Stand characterization	947_Metolius River	NACP_TERRA_PNW_forest_biomass_productivity.csv	Oak Ridge National Laboratory Distributed Active Archive Center	doi:10.3334/ORNLDAAC/1292	http://dx.doi.org/10.3334/ORNLDAAC/1292	Metolius River
948_Metolius River	Stand characterization	948_Metolius River	NACP_TERRA_PNW_forest_biomass_productivity.csv	Oak Ridge National Laboratory Distributed Active Archive Center	doi:10.3334/ORNLDAAC/1292	http://dx.doi.org/10.3334/ORNLDAAC/1292	Metolius River
961_Metolius River	Stand characterization	961_Metolius River	NACP_TERRA_PNW_forest_biomass_productivity.csv	Oak Ridge National Laboratory Distributed Active Archive Center	doi:10.3334/ORNLDAAC/1292	http://dx.doi.org/10.3334/ORNLDAAC/1292	Metolius River
962_Metolius River	Stand characterization	962_Metolius River	NACP_TERRA_PNW_forest_biomass_productivity.csv	Oak Ridge National Laboratory Distributed Active Archive Center	doi:10.3334/ORNLDAAC/1292	http://dx.doi.org/10.3334/ORNLDAAC/1292	Metolius River
963_Metolius River	Stand characterization	963_Metolius River	NACP_TERRA_PNW_forest_biomass_productivity.csv	Oak Ridge National Laboratory Distributed Active Archive Center	doi:10.3334/ORNLDAAC/1292	http://dx.doi.org/10.3334/ORNLDAAC/1292	Metolius River
964_Metolius River	Stand characterization	964_Metolius River	NACP_TERRA_PNW_forest_biomass_productivity.csv	Oak Ridge National Laboratory Distributed Active Archive Center	doi:10.3334/ORNLDAAC/1292	http://dx.doi.org/10.3334/ORNLDAAC/1292	Metolius River
965_Metolius River	Stand characterization	965_Metolius River	NACP_TERRA_PNW_forest_biomass_productivity.csv	Oak Ridge National Laboratory Distributed Active Archive Center	doi:10.3334/ORNLDAAC/1292	http://dx.doi.org/10.3334/ORNLDAAC/1292	Metolius River
966_Metolius River	Stand characterization	966_Metolius River	NACP_TERRA_PNW_forest_biomass_productivity.csv	Oak Ridge National Laboratory Distributed Active Archive Center	doi:10.3334/ORNLDAAC/1292	http://dx.doi.org/10.3334/ORNLDAAC/1292	Metolius River
967_Metolius River	Stand characterization	967_Metolius River	NACP_TERRA_PNW_forest_biomass_productivity.csv	Oak Ridge National Laboratory Distributed Active Archive Center	doi:10.3334/ORNLDAAC/1292	http://dx.doi.org/10.3334/ORNLDAAC/1292	Metolius River
968_Metolius River	Stand characterization	968_Metolius River	NACP_TERRA_PNW_forest_biomass_productivity.csv	Oak Ridge National Laboratory Distributed Active Archive Center	doi:10.3334/ORNLDAAC/1292	http://dx.doi.org/10.3334/ORNLDAAC/1292	Metolius River
969_Metolius River	Stand characterization	969_Metolius River	NACP_TERRA_PNW_forest_biomass_productivity.csv	Oak Ridge National Laboratory Distributed Active Archive Center	doi:10.3334/ORNLDAAC/1292	http://dx.doi.org/10.3334/ORNLDAAC/1292	Metolius River
970_Metolius River	Stand characterization	970_Metolius River	NACP_TERRA_PNW_forest_biomass_productivity.csv	Oak Ridge National Laboratory Distributed Active Archive Center	doi:10.3334/ORNLDAAC/1292	http://dx.doi.org/10.3334/ORNLDAAC/1292	Metolius River
971_Metolius River	Stand characterization	971_Metolius River	NACP_TERRA_PNW_forest_biomass_productivity.csv	Oak Ridge National Laboratory Distributed Active Archive Center	doi:10.3334/ORNLDAAC/1292	http://dx.doi.org/10.3334/ORNLDAAC/1292	Metolius River
972_Metolius River	Stand characterization	972_Metolius River	NACP_TERRA_PNW_forest_biomass_productivity.csv	Oak Ridge National Laboratory Distributed Active Archive Center	doi:10.3334/ORNLDAAC/1292	http://dx.doi.org/10.3334/ORNLDAAC/1292	Metolius River
973_Metolius River	Stand characterization	973_Metolius River	NACP_TERRA_PNW_forest_biomass_productivity.csv	Oak Ridge National Laboratory Distributed Active Archive Center	doi:10.3334/ORNLDAAC/1292	http://dx.doi.org/10.3334/ORNLDAAC/1292	Metolius River
974_Metolius River	Stand characterization	974_Metolius River	NACP_TERRA_PNW_forest_biomass_productivity.csv	Oak Ridge National Laboratory Distributed Active Archive Center	doi:10.3334/ORNLDAAC/1292	http://dx.doi.org/10.3334/ORNLDAAC/1292	Metolius River
975_Metolius River	Stand characterization	975_Metolius River	NACP_TERRA_PNW_forest_biomass_productivity.csv	Oak Ridge National Laboratory Distributed Active Archive Center	doi:10.3334/ORNLDAAC/1292	http://dx.doi.org/10.3334/ORNLDAAC/1292	Metolius River
976_Metolius River	Stand characterization	976_Metolius River	NACP_TERRA_PNW_forest_biomass_productivity.csv	Oak Ridge National Laboratory Distributed Active Archive Center	doi:10.3334/ORNLDAAC/1292	http://dx.doi.org/10.3334/ORNLDAAC/1292	Metolius River
1000_Metolius River	Stand characterization	1000_Metolius River	NACP_TERRA_PNW_forest_biomass_productivity.csv	Oak Ridge National Laboratory Distributed Active Archive Center	doi:10.3334/ORNLDAAC/1292	http://dx.doi.org/10.3334/ORNLDAAC/1292	Metolius River
1001_Metolius River	Stand characterization	1001_Metolius River	NACP_TERRA_PNW_forest_biomass_productivity.csv	Oak Ridge National Laboratory Distributed Active Archive Center	doi:10.3334/ORNLDAAC/1292	http://dx.doi.org/10.3334/ORNLDAAC/1292	Metolius River
1002_Metolius River	Stand characterization	1002_Metolius River	NACP_TERRA_PNW_forest_biomass_productivity.csv	Oak Ridge National Laboratory Distributed Active Archive Center	doi:10.3334/ORNLDAAC/1292	http://dx.doi.org/10.3334/ORNLDAAC/1292	Metolius River
1003_Metolius River	Stand characterization	1003_Metolius River	NACP_TERRA_PNW_forest_biomass_productivity.csv	Oak Ridge National Laboratory Distributed Active Archive Center	doi:10.3334/ORNLDAAC/1292	http://dx.doi.org/10.3334/ORNLDAAC/1292	Metolius River
1004_Metolius River	Stand characterization	1004_Metolius River	NACP_TERRA_PNW_forest_biomass_productivity.csv	Oak Ridge National Laboratory Distributed Active Archive Center	doi:10.3334/ORNLDAAC/1292	http://dx.doi.org/10.3334/ORNLDAAC/1292	Metolius River
1005_Metolius River	Stand characterization	1005_Metolius River	NACP_TERRA_PNW_forest_biomass_productivity.csv	Oak Ridge National Laboratory Distributed Active Archive Center	doi:10.3334/ORNLDAAC/1292	http://dx.doi.org/10.3334/ORNLDAAC/1292	Metolius River
1006_Metolius River	Stand characterization	1006_Metolius River	NACP_TERRA_PNW_forest_biomass_productivity.csv	Oak Ridge National Laboratory Distributed Active Archive Center	doi:10.3334/ORNLDAAC/1292	http://dx.doi.org/10.3334/ORNLDAAC/1292	Metolius River
1007_Metolius River	Stand characterization	1007_Metolius River	NACP_TERRA_PNW_forest_biomass_productivity.csv	Oak Ridge National Laboratory Distributed Active Archive Center	doi:10.3334/ORNLDAAC/1292	http://dx.doi.org/10.3334/ORNLDAAC/1292	Metolius River
1008_Metolius River	Stand characterization	1008_Metolius River	NACP_TERRA_PNW_forest_biomass_productivity.csv	Oak Ridge National Laboratory Distributed Active Archive Center	doi:10.3334/ORNLDAAC/1292	http://dx.doi.org/10.3334/ORNLDAAC/1292	Metolius River
1009_Metolius River	Stand characterization	1009_Metolius River	NACP_TERRA_PNW_forest_biomass_productivity.csv	Oak Ridge National Laboratory Distributed Active Archive Center	doi:10.3334/ORNLDAAC/1292	http://dx.doi.org/10.3334/ORNLDAAC/1292	Metolius River
1010_Metolius River	Stand characterization	1010_Metolius River	NACP_TERRA_PNW_forest_biomass_productivity.csv	Oak Ridge National Laboratory Distributed Active Archive Center	doi:10.3334/ORNLDAAC/1292	http://dx.doi.org/10.3334/ORNLDAAC/1292	Metolius River
1011_Metolius River	Stand characterization	1011_Metolius River	NACP_TERRA_PNW_forest_biomass_productivity.csv	Oak Ridge National Laboratory Distributed Active Archive Center	doi:10.3334/ORNLDAAC/1292	http://dx.doi.org/10.3334/ORNLDAAC/1292	Metolius River
1012_Metolius River	Stand characterization	1012_Metolius River	NACP_TERRA_PNW_forest_biomass_productivity.csv	Oak Ridge National Laboratory Distributed Active Archive Center	doi:10.3334/ORNLDAAC/1292	http://dx.doi.org/10.3334/ORNLDAAC/1292	Metolius River
1013_Metolius River	Stand characterization	1013_Metolius River	NACP_TERRA_PNW_forest_biomass_productivity.csv	Oak Ridge National Laboratory Distributed Active Archive Center	doi:10.3334/ORNLDAAC/1292	http://dx.doi.org/10.3334/ORNLDAAC/1292	Metolius River
1014_Metolius River	Stand characterization	1014_Metolius River	NACP_TERRA_PNW_forest_biomass_productivity.csv	Oak Ridge National Laboratory Distributed Active Archive Center	doi:10.3334/ORNLDAAC/1292	http://dx.doi.org/10.3334/ORNLDAAC/1292	Metolius River
